# Supplementary material for: The impact of polygenic score and socioeconomic status in predicting risk for 19 complex diseases
Source: medRxiv. 2025 Sep 4:2025.09.02.25334913. Preprint. [Version 1] doi: 10.1101/2025.09.02.25334913 (PMC12424904; doi:10.1101/2025.09.02.25334913)
Supplement: Supplement 1 [file media-1.xlsx]

## Sheet: Legends
Supplementary Table 1. FinnGen banner
Supplementary Table 2. Mapping of raw education data per biobank to 1997 International Standard Classification of Education.
Supplementary Table 3. Genome-wide association study summary statistics used to compute polygenic scores and sample overlap with each biobank study.
Supplementary Table 4. Descriptive statistics (prevalence, follow-up and age at onset) for each complex disease by biobank study.
Supplementary Table 5. Meta-analyzed and biobank study-specific hazard ratios per standard deviation of the effect of high educational attainment and the disease-specific polygenic scores modelled separately.
Supplementary Table 6. Meta-analyzed and biobank study-specific hazard ratios per standard deviation of the effect of high educational attainment and the disease-specific polygenic scores modelled jointly.
Supplementary Table 7. Differences in the effect of education and the disease-specific polygenic scores when modelled separately or jointly as estimated with two-sided Wald test.
Supplementary Table 8. Meta-analyzed and biobank study-specific hazard ratios per standard deviation for the relative risk of the disease-specific polygenic scores by educational attainment.
Supplementary Table 9. Meta-analyzed and biobank study-specific hazard ratios per standard deviation for the effect of high educational attainment, the disease-specific polygenic scores, and their interaction.
Supplementary Table 10. Descriptive statistics (prevalence, follow-up and age at onset) for each complex disease an polygenic score strata in FinnGen.
Supplementary Table 11. Hazard ratios per standard deviation for the effect of each disease-specific polygenic score strata in FinnGen.
Supplementary Table 12. Bootstrapped cumulative risk incidences for each complex disease by educational attainment in FinnGen.
Supplementary Table 13. Descriptive statistics (prevalence, follow-up and age at onset) for each complex disease in 80% of the FinnGen study.
Supplementary Table 14. Logistic regression results of the associaton of sex and birth year in 80% of the FinnGen study.
Supplementary Table 15. Logistic regression results of the associaton of high educational attainment and the disease-specific polygenic scores modelled separately in 80% of the FinnGen study.
Supplementary Table 16. Logistic regression results of the associaton of high educational attainment and the disease-specific polygenic scores modelled jointly in 80% of the FinnGen study.
Supplementary Table 17. Logistic regression results of the associaton of high educational attainment, the disease-specific polygenic scores, and their interaction in 80% of the FinnGen study.
Supplementary Table 18. Descriptive statistics (prevalence, follow-up and age at onset) for each complex disease in 20% of the FinnGen study and for all 19 complex diseases in the UK Biobank.
Supplementary Table 19. Comparisons of the biobank-specific Areas Under the Curves (AUC) for a model with basic covariates (model 0b, including sex, birth year, and the first 10 genetic PCs) vs. a model including the disease-specific polygenic scores (model 1b); for a model with basic covariates (model 1a, including sex, birth year, and the first 5 genetic PCs) vs. a model including high educatio…
Supplementary Table 20. Comparisons of the biobank-specific Net Reclassification Indices (NRI) and Integrated Discrimination Indices (IDI) for a model with basic covariates (model 0b, including sex, birth year, and the first 10 genetic PCs) vs. a model including the disease-specific polygenic scores (model 1b); for a model with basic covariates (model 1a, including sex, birth year, and the first …
Supplementary Table 21. Descriptive statistics (prevalence, follow-up and age at onset) for each complex disease, including information on non-cause-specific deaths (deathsother) in the FinnGen study.
Supplementary Table 22. Subdistribution hazard ratios per standard deviation for the effect of high educational attainment, the disease-specific polygenic scores, and their interaction in the FinnGen study.
Supplementary Table 23. Comparison of the hazard ratios per standard deviation (Cox proportional hazard models) and subdistribution hazard ratios per standard deviation (Fine-Gray models) for the effect of high educational attainment, the disease-specific polygenic scores, and their interaction in the FinnGen study.
Supplementary Table 24. Descriptive statistics (prevalence, follow-up and age at onset) for each complex disease in each non-European ancestry in the UK Biobank.
Supplementary Table 25. Hazard ratios per standard deviation for the effect of high educational attainment and the disease-specific polygenic scores modelled separately in each non-European ancestry in the UK Biobank.
Supplementary Table 26. Descriptive statistics (prevalence, follow-up and age at onset) for each complex trait in the occupation analyses in the FinnGen study.
Supplementary Table 27. Hazard ratios per standard deviation for the effect of upper-level occupation and the disease-specific polygenic scores modelled separately in the FinnGen study.
Supplementary Table 28. Hazard ratios per standard deviation for the effect of upper-level occupation and the disease-specific polygenic scores modelled jointly in the FinnGen study.
Supplementary Table 29. Differences in the effect of occupation and the disease-specific polygenic scores when modelled separately or jointly as estimated with two-sided Wald test in the FinnGen study.
Supplementary Table 30. Hazard ratios per standard deviation for the relative risk of the disease-specific polygenic scores by occupation in the FinnGen study.
Supplementary Table 31. Hazard ratios per standard deviation for the effect of upper-level occupation, the disease-specific polygenic scores, and their interaction in the FinnGen study.
Supplementary Table 32. Descriptive statistics (prevalence, follow-up and age at onset) for each complex disease and polygenic score strata for the occupation analyses in the FinnGen study.
Supplementary Table 33. Hazard ratios per standard deviation for the effect of each disease-specific polygenic score strata for the occupation analyses in the FinnGen study.
Supplementary Table 34. Bootstrapped cumulative risk incidences for each complex disease by occupation in the FinnGen study.
Supplementary Table 35. Overview of sample and variant QC per genotyping batch in the data release 11 of the FinnGen Study.

## Sheet: TableS1
Full Name	Affiliation	E-mail	Role 1	Role 2
Aarno Palotie	Institute for Molecular Medicine Finland (FIMM), HiLIFE, University of Helsinki, Helsinki, Finland; Broad Institute of MIT and Harvard; Massachusetts General Hospital	aarno.palotie@helsinki.fi	Steering Committee	Steering Committee
Mark Daly	Institute for Molecular Medicine Finland (FIMM), HiLIFE, University of Helsinki, Helsinki, Finland; Broad Institute of MIT and Harvard; Massachusetts General Hospital	mark.daly@helsinki.fi	Steering Committee	Steering Committee
Bridget Riley-Gills	Abbvie, Chicago, IL, United States	bridget.rileygillis@abbvie.com	Steering Committee	Pharmaceutical companies
Howard Jacob	Abbvie, Chicago, IL, United States	howard.jacob@abbvie.com	Steering Committee	Pharmaceutical companies
Coralie Viollet	Astra Zeneca, Cambridge, United Kingdom	coralie.viollet@astrazeneca.com	Steering Committee	Pharmaceutical companies
Slavé Petrovski	Astra Zeneca, Cambridge, United Kingdom	slav.petrovski@astrazeneca.com	Steering Committee	Pharmaceutical companies
Chia-Yen Chen	Biogen, Cambridge, MA, United States	chiayen.chen@biogen.com	Steering Committee	Pharmaceutical companies
Sally John	Biogen, Cambridge, MA, United States	sally.john@biogen.com	Steering Committee	Pharmaceutical companies
George Okafo	Boehringer Ingelheim, Ingelheim am Rhein, Germany	george.okafo@boehringer-ingelheim.com	Steering Committee	Pharmaceutical companies
Robert Plenge	Bristol Myers Squibb, New York, NY, United States	robert.plenge@bms.com	Steering Committee	Pharmaceutical companies
Joseph Maranville	Bristol Myers Squibb, New York, NY, United States	joseph.maranville@bms.com	Steering Committee	Pharmaceutical companies
Mark McCarthy	Genentech, San Francisco, CA, United States	mccarthy.mark@gene.com	Steering Committee	Pharmaceutical companies
Rion Pendergrass	Genentech, San Francisco, CA, United States	penders2@gene.com	Steering Committee	Pharmaceutical companies
Jonathan Davitte	GlaxoSmithKline, Collegeville, PA, United States	jonathan.m.davitte@gsk.com	Steering Committee	Pharmaceutical companies
Kirsi Auro	GlaxoSmithKline, Espoo, Finland	kirsi.x.auro@gsk.com	Steering Committee	Pharmaceutical companies
Simonne Longerich	Merck, Kenilworth, NJ, United States	simonne.longerich@merck.com	Steering Committee	Pharmaceutical companies
Anders Mälarstig	Pfizer, New York, NY, United States	anders.malarstig@pfizer.com	Steering Committee	Pharmaceutical companies
Anna Vlahiotis	Pfizer, New York, NY, United States	anna.vlahiotis@pfizer.com	Steering Committee	Pharmaceutical companies
Katherine Klinger	Translational Sciences, Sanofi R&D, Framingham, MA, USA	katherine.klinger@sanofi.com	Steering Committee	Pharmaceutical companies
Clement Chatelain	Translational Sciences, Sanofi R&D, Framingham, MA, USA	clement.chatelain@sanofi.com	Steering Committee	Pharmaceutical companies
Jorg Blankenstein	Translational Sciences, Sanofi R&D, Framingham, MA, USA	jorg.blankenstein@sanofi.com	Steering Committee	Pharmaceutical companies
Karol Estrada	Maze Therapeutics, San Francisco, CA, United States	kestrada@mazetx.com	Steering Committee	Pharmaceutical companies
Robert Graham	Maze Therapeutics, San Francisco, CA, United States	rgraham@mazetx.com	Steering Committee	Pharmaceutical companies
Dawn Waterworth	Janssen Research & Development, LLC, Spring House, PA, United States	dwaterwo@its.jnj.com	Steering Committee	Pharmaceutical companies
Chris O´Donnell	Novartis Institutes for BioMedical Research, Cambridge, MA, United States	chris.odonnell@novartis.com	Steering Committee	Pharmaceutical companies
Nicole Renaud	Novartis Institutes for BioMedical Research, Cambridge, MA, United States	nicole.renaud@novartis.com	Steering Committee	Pharmaceutical companies
Tomi P. Mäkelä	HiLIFE, University of Helsinki, Finland, Finland	tomi.makela@helsinki.fi	Steering Committee	University of Helsinki & Biobanks
Jaakko Kaprio	Institute for Molecular Medicine Finland (FIMM), HiLIFE, University of Helsinki, Helsinki, Finland	jaakko.kaprio@helsinki.fi	Steering Committee	University of Helsinki & Biobanks
Minna Ruddock	Arctic biobank / University of Oulu	minna.ruddock@oulu.fi	Steering Committee	University of Helsinki & Biobanks
Petri Virolainen	Auria Biobank / University of Turku / Hospital District of Southwest Finland, Turku, Finland	petri.virolainen@tyks.fi	Steering Committee	University of Helsinki & Biobanks
Antti Hakanen	Auria Biobank / University of Turku / Hospital District of Southwest Finland, Turku, Finland	antti.hakanen@tyks.fi	Steering Committee	University of Helsinki & Biobanks
Terhi Kilpi	THL Biobank / Finnish Institute for Health and Welfare (THL), Helsinki, Finland	terhi.kilpi@thl.fi	Steering Committee	University of Helsinki & Biobanks
Markus Perola	THL Biobank / Finnish Institute for Health and Welfare (THL), Helsinki, Finland	markus.perola@thl.fi	Steering Committee	University of Helsinki & Biobanks
Jukka Partanen	Finnish Red Cross Blood Service / Finnish Hematology Registry and Clinical Biobank, Helsinki, Finland	jukka.partanen@veripalvelu.fi	Steering Committee	University of Helsinki & Biobanks
Taneli Raivio	Helsinki Biobank / Helsinki University and Hospital District of Helsinki and Uusimaa, Helsinki	taneli.raivio@hus.fi	Steering Committee	University of Helsinki & Biobanks
Jani Tikkanen	Northern Finland Biobank Borealis / University of Oulu / Northern Ostrobothnia Hospital District, Oulu, Finland	jani.tikkanen@pohde.fi	Steering Committee	University of Helsinki & Biobanks
Raisa Serpi	Northern Finland Biobank Borealis / University of Oulu / Northern Ostrobothnia Hospital District, Oulu, Finland	raisa.serpi@oulu.fi	Steering Committee	University of Helsinki & Biobanks
Kati Kristiansson	Finnish Clinical Biobank Tampere / University of Tampere / Pirkanmaa Hospital District, Tampere, Finland	kati.kristiansson@pirha.fi	Steering Committee	University of Helsinki & Biobanks
Veli-Matti Kosma	Biobank of Eastern Finland / University of Eastern Finland / Northern Savo Hospital District, Kuopio, Finland	veli-matti.kosma@uef.fi	Steering Committee	University of Helsinki & Biobanks
Jari Laukkanen	Central Finland Biobank / University of Jyväskylä / Central Finland Health Care District, Jyväskylä, Finland	jari.laukkanen@hyvaks.fi	Steering Committee	University of Helsinki & Biobanks
Marco Hautalahti	FINBB - Finnish biobank cooperative	marco.hautalahti@finbb.fi	Steering Committee	University of Helsinki & Biobanks
Outi Tuovila	Business Finland, Helsinki, Finland	outi.tuovila@businessfinland.fi	Steering Committee	Other Experts/ Non-Voting Members
Jeffrey Waring	Abbvie, Chicago, IL, United States	jeff.waring@abbvie.com	Scientific Committee	Pharmaceutical companies
Bridget Riley-Gillis	Abbvie, Chicago, IL, United States	bridget.rileygillis@abbvie.com	Scientific Committee	Pharmaceutical companies
Fedik Rahimov	Abbvie, Chicago, IL, United States	fedik.rahimov@abbvie.com	Scientific Committee	Pharmaceutical companies
Ioanna Tachmazidou	Astra Zeneca, Cambridge, United Kingdom	ioanna.tachmazidou@astrazeneca.com	Scientific Committee	Pharmaceutical companies
Chia-Yen Chen	Biogen, Cambridge, MA, United States	chiayen.chen@biogen.com	Scientific Committee	Pharmaceutical companies
Zhihao Ding	Boehringer Ingelheim, Ingelheim am Rhein, Germany	zhihao.ding@boehringer-ingelheim.com	Scientific Committee	Pharmaceutical companies
Marc Jung	Boehringer Ingelheim, Ingelheim am Rhein, Germany	marc_oliver.jung@boehringer-ingelheim.com	Scientific Committee	Pharmaceutical companies
Hanati Tuoken	Boehringer Ingelheim, Ingelheim am Rhein, Germany	hanati.tuoken@boehringer-ingelheim.com	Scientific Committee	Pharmaceutical companies
Shameek Biswas	Bristol Myers Squibb, New York, NY, United States	Shameek.Biswas@bms.com	Scientific Committee	Pharmaceutical companies
Rion Pendergrass	Genentech, San Francisco, CA, United States	penders2@gene.com	Scientific Committee	Pharmaceutical companies
Jonathan Davitte	GlaxoSmithKline, Collegeville, PA, United States	jonathan.m.davitte@gsk.com	Scientific Committee	Pharmaceutical companies
Neha Raghavan	Merck, Kenilworth, NJ, United States	neha.raghavan@merck.com	Scientific Committee	Pharmaceutical companies
Adriana Huertas-Vazquez	Merck, Kenilworth, NJ, United States	adriana.huertas.vazquez@merck.com	Scientific Committee	Pharmaceutical companies
Jae-Hoon Sul	Merck, Kenilworth, NJ, United States	jae.hoon.sul@merck.com	Scientific Committee	Pharmaceutical companies
Anders Mälarstig	Pfizer, New York, NY, United States	anders.malarstig@pfizer.com	Scientific Committee	Pharmaceutical companies
Xinli Hu	Pfizer, New York, NY, United States	xinli.hu@pfizer.com	Scientific Committee	Pharmaceutical companies
Åsa Hedman	Pfizer, New York, NY, United States	asa.hedman@pfizer.com	Scientific Committee	Pharmaceutical companies
Katherine Klinger	Translational Sciences, Sanofi R&D, Framingham, MA, USA	katherine.klinger@sanofi.com	Scientific Committee	Pharmaceutical companies
Robert Graham	Maze Therapeutics, San Francisco, CA, United States	rgraham@mazetx.com	Scientific Committee	Pharmaceutical companies
Dawn Waterworth	Janssen Research & Development, LLC, Spring House, PA, United States	dwaterwo@its.jnj.com	Scientific Committee	Pharmaceutical companies
Nicole Renaud	Novartis Institutes for BioMedical Research, Cambridge, MA, United States	nicole.renaud@novartis.com	Scientific Committee	Pharmaceutical companies
Ma´en Obeidat	Novartis Institutes for BioMedical Research, Cambridge, MA, United States	maen.obeidat@novartis.com	Scientific Committee	Pharmaceutical companies
Jonathan Chung	Novartis Institutes for BioMedical Research, Cambridge, MA, United States	jonathan.chung@novartis.com	Scientific Committee	Pharmaceutical companies
Jonas Zierer	Novartis Institutes for BioMedical Research, Cambridge, MA, United States	jonas.zierer@novartis.com	Scientific Committee	Pharmaceutical companies
Mari Niemi	Novartis Institutes for BioMedical Research, Cambridge, MA, United States	mari.niemi@novartis.com	Scientific Committee	Pharmaceutical companies
Samuli Ripatti	Institute for Molecular Medicine Finland (FIMM), HiLIFE, University of Helsinki, Helsinki, Finland	samuli.ripatti@helsinki.fi	Scientific Committee	University of Helsinki & Biobanks
Johanna Schleutker	Auria Biobank / Univ. of Turku / Hospital District of Southwest Finland, Turku, Finland	johanna.schleutker@utu.fi	Scientific Committee	University of Helsinki & Biobanks
Markus Perola	THL Biobank / Finnish Institute for Health and Welfare (THL), Helsinki, Finland	markus.perola@thl.fi	Scientific Committee	University of Helsinki & Biobanks
Mikko Arvas	Finnish Red Cross Blood Service / Finnish Hematology Registry and Clinical Biobank, Helsinki, Finland	mikko.arvas@veripalvelu.fi	Scientific Committee	University of Helsinki & Biobanks
Olli Carpén	Helsinki Biobank / Helsinki University and Hospital District of Helsinki and Uusimaa, Helsinki	olli.carpen@helsinki.fi	Scientific Committee	University of Helsinki & Biobanks
Reetta Hinttala	Northern Finland Biobank Borealis / University of Oulu / Northern Ostrobothnia Hospital District, Oulu, Finland	reetta.hinttala@oulu.fi	Scientific Committee	University of Helsinki & Biobanks
Johannes Kettunen	Northern Finland Biobank Borealis / University of Oulu / Northern Ostrobothnia Hospital District, Oulu, Finland	johannes.kettunen@oulu.fi	Scientific Committee	University of Helsinki & Biobanks
Arto Mannermaa	Biobank of Eastern Finland / University of Eastern Finland / Northern Savo Hospital District, Kuopio, Finland	arto.mannermaa@uef.fi	Scientific Committee	University of Helsinki & Biobanks
Katriina Aalto-Setälä	Faculty of Medicine and Health Technology, Tampere University, Tampere, Finland	katriina.aalto-setala@tuni.fi	Scientific Committee	University of Helsinki & Biobanks
Mika Kähönen	Finnish Clinical Biobank Tampere / University of Tampere / Pirkanmaa Hospital District, Tampere, Finland	mika.kahonen@uta.fi	Scientific Committee	University of Helsinki & Biobanks
Jari Laukkanen	Central Finland Biobank / University of Jyväskylä / Central Finland Health Care District, Jyväskylä, Finland	jari.laukkanen@hyvaks.fi	Scientific Committee	University of Helsinki & Biobanks
Johanna Mäkelä	FINBB - Finnish biobank cooperative	johanna.makela@finbb.fi	Scientific Committee	University of Helsinki & Biobanks
Reetta Kälviäinen	Northern Savo Hospital District, Kuopio, Finland	reetta.kalviainen@kuh.fi	Clinical Groups	Neurology Group
Valtteri Julkunen	Northern Savo Hospital District, Kuopio, Finland	valtteri.julkunen@kuh.fi	Clinical Groups	Neurology Group
Hilkka Soininen	Northern Savo Hospital District, Kuopio, Finland	hilkka.soininen@uef.fi	Clinical Groups	Neurology Group
Anne Remes	Northern Ostrobothnia Hospital District, Oulu, Finland	anne.remes@oulu.fi	Clinical Groups	Neurology Group
Mikko Hiltunen	University of Eastern Finland, Kuopio, Finland	mikko.hiltunen@uef.fi	Clinical Groups	Neurology Group
Jukka Peltola	Pirkanmaa Hospital District, Tampere, Finland	jukka.peltola@pshp.fi	Clinical Groups	Neurology Group
Minna Raivio	Hospital District of Helsinki and Uusimaa, Helsinki, Finland	minna.raivio@geri.fi	Clinical Groups	Neurology Group
Pentti Tienari	Hospital District of Helsinki and Uusimaa, Helsinki, Finland	pentti.tienari@hus.fi	Clinical Groups	Neurology Group
Juha Rinne	Hospital District of Southwest Finland, Turku, Finland	juha.rinne@tyks.fi	Clinical Groups	Neurology Group
Roosa Kallionpää	Hospital District of Southwest Finland, Turku, Finland	roosa.kallionpaa@tyks.fi	Clinical Groups	Neurology Group
Juulia Partanen	Institute for Molecular Medicine Finland, HiLIFE, University of Helsinki, Finland	juulia.partanen@helsinki.fi	Clinical Groups	Neurology Group
Adam Ziemann	Abbvie, Chicago, IL, United States	adam.ziemann@abbvie.com	Clinical Groups	Neurology Group
Nizar Smaoui	Abbvie, Chicago, IL, United States	nizar.smaoui@abbvie.com	Clinical Groups	Neurology Group
Anne Lehtonen	Abbvie, Chicago, IL, United States	anne.lehtonen@abbvie.com	Clinical Groups	Neurology Group
Susan Eaton	Biogen, Cambridge, MA, United States	susan.eaton@biogen.com	Clinical Groups	Neurology Group
Heiko Runz	Biogen, Cambridge, MA, United States	heiko.runz@biogen.com	Clinical Groups	Neurology Group
Sanni Lahdenperä	Biogen, Cambridge, MA, United States	sanni.lahdenpera@biogen.com	Clinical Groups	Neurology Group
Shameek Biswas	Bristol Myers Squibb, New York, NY, United States	shameek.biswas@bms.com	Clinical Groups	Neurology Group
Natalie Bowers	Genentech, San Francisco, CA, United States	bowersn1@gene.com	Clinical Groups	Neurology Group
Edmond Teng	Genentech, San Francisco, CA, United States	teng.edmond@gene.com	Clinical Groups	Neurology Group
Rion Pendergrass	Genentech, San Francisco, CA, United States	penders2@gene.com	Clinical Groups	Neurology Group
Fanli Xu	GlaxoSmithKline, Brentford, United Kingdom	chun-fang.2.xu@gsk.com	Clinical Groups	Neurology Group
David Pulford	GlaxoSmithKline, Stevenage, United Kingdom	david.x.pulford@gsk.com	Clinical Groups	Neurology Group
Kirsi Auro	GlaxoSmithKline, Espoo, Finland	kirsi.m.auro@gsk.com	Clinical Groups	Neurology Group
Laura Addis	GlaxoSmithKline, Brentford, United Kingdom	laura.x.addis@gsk.com	Clinical Groups	Neurology Group
John Eicher	GlaxoSmithKline, Brentford, United Kingdom	john.d.eicher@gsk.com	Clinical Groups	Neurology Group
Qingqin S Li	Janssen Research & Development, LLC, Titusville, NJ 08560, United States	QLi2@its.jnj.com	Clinical Groups	Neurology Group
Karen He	Janssen Research & Development, LLC, Spring House, PA, United States	khe2@its.jnj.com	Clinical Groups	Neurology Group
Ekaterina Khramtsova	Janssen Research & Development, LLC, Spring House, PA, United States	ekhramts@its.jnj.com	Clinical Groups	Neurology Group
Neha Raghavan	Merck, Kenilworth, NJ, United States	neha.raghavan@merck.com	Clinical Groups	Neurology Group
Martti Färkkilä	Hospital District of Helsinki and Uusimaa, Helsinki, Finland	martti.farkkila@hus.fi	Clinical Groups	Gastroenterology Group
Jukka Koskela	Hospital District of Helsinki and Uusimaa, Helsinki, Finland	jukka.koskela@helsinki.fi	Clinical Groups	Gastroenterology Group
Sampsa Pikkarainen	Hospital District of Helsinki and Uusimaa, Helsinki, Finland	sampsa.pikkarainen@hus.fi	Clinical Groups	Gastroenterology Group
Airi Jussila	Pirkanmaa Hospital District, Tampere, Finland	airi.jussila@pshp.fi	Clinical Groups	Gastroenterology Group
Katri Kaukinen	Pirkanmaa Hospital District, Tampere, Finland	katri.kaukinen@tuni.fi	Clinical Groups	Gastroenterology Group
Timo Blomster	Northern Ostrobothnia Hospital District, Oulu, Finland	timo.blomster@ppshp.fi	Clinical Groups	Gastroenterology Group
Mikko Kiviniemi	Northern Savo Hospital District, Kuopio, Finland	mikko.kiviniemi@kuh.fi	Clinical Groups	Gastroenterology Group
Markku Voutilainen	Hospital District of Southwest Finland, Turku, Finland	markku.voutilainen@tyks.fi	Clinical Groups	Gastroenterology Group
Mark Daly	Institute for Molecular Medicine, Finland (FIMM), HiLIFE, University of Helsinki, Helsinki, Finland; Broad Institute of MIT and Harvard; Massachusetts General Hospital	mark.daly@helsinki.fi	Clinical Groups	Gastroenterology Group
Jeffrey Waring	Abbvie, Chicago, IL, United States	jeff.waring@abbvie.com	Clinical Groups	Gastroenterology Group
Nizar Smaoui	Abbvie, Chicago, IL, United States	nizar.smaoui@abbvie.com	Clinical Groups	Gastroenterology Group
Fedik Rahimov	Abbvie, Chicago, IL, United States	fedik.rahimov@abbvie.com	Clinical Groups	Gastroenterology Group
Anne Lehtonen	Abbvie, Chicago, IL, United States	anne.lehtonen@abbvie.com	Clinical Groups	Gastroenterology Group
Tim Lu	Genentech, San Francisco, CA, United States	lut8@gene.com	Clinical Groups	Gastroenterology Group
Natalie Bowers	Genentech, San Francisco, CA, United States	bowersn1@gene.com	Clinical Groups	Gastroenterology Group
Rion Pendergrass	Genentech, San Francisco, CA, United States	penders2@gene.com	Clinical Groups	Gastroenterology Group
Linda McCarthy	GlaxoSmithKline, Brentford, United Kingdom	linda.c.mccarthy@gsk.com	Clinical Groups	Gastroenterology Group
Amy Hart	Janssen Research & Development, LLC, Spring House, PA, United States	ahart13@its.jnj.com	Clinical Groups	Gastroenterology Group
Meijian Guan	Janssen Research & Development, LLC, Spring House, PA, United States	mguan4@its.jnj.com	Clinical Groups	Gastroenterology Group
Jason Miller	Merck, Kenilworth, NJ, United States	jason.miller4@merck.com	Clinical Groups	Gastroenterology Group
Kirsi Kalpala	Pfizer, New York, NY, United States	kirsi.kalpala@pfizer.com	Clinical Groups	Gastroenterology Group
Melissa Miller	Pfizer, New York, NY, United States	melissa.r.miller@pfizer.com	Clinical Groups	Gastroenterology Group
Xinli Hu	Pfizer, New York, NY, United States	xinli.hu@pfizer.com	Clinical Groups	Gastroenterology Group
Kari Eklund	Hospital District of Helsinki and Uusimaa, Helsinki, Finland	kari.eklund@hus.fi	Clinical Groups	Rheumatology Group
Antti Palomäki	Hospital District of Southwest Finland, Turku, Finland	ajpalo@utu.fi	Clinical Groups	Rheumatology Group
Pia Isomäki	Pirkanmaa Hospital District, Tampere, Finland	pia.isomaki@pshp.fi	Clinical Groups	Rheumatology Group
Laura Pirilä	Hospital District of Southwest Finland, Turku, Finland	laura.pirila@fimnet.fi,laura.pirila@tyks.fi	Clinical Groups	Rheumatology Group
Oili Kaipiainen-Seppänen	Northern Savo Hospital District, Kuopio, Finland	oili.kaipiainen-seppanen@kuh.fi	Clinical Groups	Rheumatology Group
Johanna Huhtakangas	Northern Ostrobothnia Hospital District, Oulu, Finland	johanna.huhtakangas@kuh.fi	Clinical Groups	Rheumatology Group
Nina Mars	Institute for Molecular Medicine Finland (FIMM), HiLIFE, University of Helsinki, Helsinki, Finland	nina.mars@helsinki.fi	Clinical Groups	Rheumatology Group
Jeffrey Waring	Abbvie, Chicago, IL, United States	jeff.waring@abbvie.com	Clinical Groups	Rheumatology Group
Fedik Rahimov	Abbvie, Chicago, IL, United States	fedik.rahimov@abbvie.com	Clinical Groups	Rheumatology Group
Apinya Lertratanakul	Abbvie, Chicago, IL, United States	apinya.lertratanakul@abbvie.com	Clinical Groups	Rheumatology Group
Nizar Smaoui	Abbvie, Chicago, IL, United States	nizar.smaoui@abbvie.com	Clinical Groups	Rheumatology Group
Anne Lehtonen	Abbvie, Chicago, IL, United States	anne.lehtonen@abbvie.com	Clinical Groups	Rheumatology Group
Coralie Viollet	AstraZeneca, Cambridge, United Kingdom	coralie.viollet@astrazeneca.com	Clinical Groups	Rheumatology Group
Marla Hochfeld	Bristol Myers Squibb, New York, NY, United States	mhochfeld@celgene.com	Clinical Groups	Rheumatology Group
Natalie Bowers	Genentech, San Francisco, CA, United States	bowersn1@gene.com	Clinical Groups	Rheumatology Group
Rion Pendergrass	Genentech, San Francisco, CA, United States	penders2@gene.com	Clinical Groups	Rheumatology Group
Jorge Esparza Gordillo	GlaxoSmithKline, Brentford, United Kingdom	jorge.x.esparza-gordillo@gsk.com	Clinical Groups	Rheumatology Group
Kirsi Auro	GlaxoSmithKline, Espoo, Finland	kirsi.m.auro@gsk.com	Clinical Groups	Rheumatology Group
Dawn Waterworth	Janssen Research & Development, LLC, Spring House, PA, United States	dwaterwo@its.jnj.com	Clinical Groups	Rheumatology Group
Fabiana Farias	Merck, Kenilworth, NJ, United States	fabiana.farias@merck.com	Clinical Groups	Rheumatology Group
Kirsi Kalpala	Pfizer, New York, NY, United States	kirsi.kalpala@pfizer.com	Clinical Groups	Rheumatology Group
Nan Bing	Pfizer, New York, NY, United States	nan.bing@pfizer.com	Clinical Groups	Rheumatology Group
Xinli Hu	Pfizer, New York, NY, United States	xinli.hu@pfizer.com	Clinical Groups	Rheumatology Group
Tarja Laitinen	Pirkanmaa Hospital District, Tampere, Finland	tarja.laitinen@pshp.fi	Clinical Groups	Pulmonology Group
Margit Pelkonen	Northern Savo Hospital District, Kuopio, Finland	margit.pelkonen@kuh.fi	Clinical Groups	Pulmonology Group
Paula Kauppi	Hospital District of Helsinki and Uusimaa, Helsinki, Finland	paula.kauppi@hus.fi	Clinical Groups	Pulmonology Group
Hannu Kankaanranta	University of Gothenburg, Gothenburg, Sweden/ Seinäjoki Central Hospital, Seinäjoki, Finland/ Tampere University, Tampere, Finland	hannu.kankaanranta@tuni.fi	Clinical Groups	Pulmonology Group
Terttu Harju	Northern Ostrobothnia Hospital District, Oulu, Finland	terttu.harju@oulu.fi	Clinical Groups	Pulmonology Group
Riitta Lahesmaa	Hospital District of Southwest Finland, Turku, Finland	rilahes@utu.fi	Clinical Groups	Pulmonology Group
Nizar Smaoui	Abbvie, Chicago, IL, United States	nizar.smaoui@abbvie.com	Clinical Groups	Pulmonology Group
Coralie Viollet	AstraZeneca, Cambridge, United Kingdom	coralie.viollet@astrazeneca.com	Clinical Groups	Pulmonology Group
Susan Eaton	Biogen, Cambridge, MA, United States	susan.eaton@biogen.com	Clinical Groups	Pulmonology Group
Hubert Chen	Genentech, San Francisco, CA, United States	chenh37@gene.com	Clinical Groups	Pulmonology Group
Rion Pendergrass	Genentech, San Francisco, CA, United States	penders2@gene.com	Clinical Groups	Pulmonology Group
Natalie Bowers	Genentech, San Francisco, CA, United States	bowersn1@gene.com	Clinical Groups	Pulmonology Group
Joanna Betts	GlaxoSmithKline, Brentford, United Kingdom	joanna.c.betts@gsk.com	Clinical Groups	Pulmonology Group
Kirsi Auro	GlaxoSmithKline, Espoo, Finland	kirsi.m.auro@gsk.com	Clinical Groups	Pulmonology Group
Rajashree Mishra	GlaxoSmithKline, Brentford, United Kingdom	rajashree.x.mishra@gsk.com	Clinical Groups	Pulmonology Group
Majd Mouded	Novartis, Basel, Switzerland	majd.mouded@novartis.com	Clinical Groups	Pulmonology Group
Debby Ngo	Novartis, Basel, Switzerland	debby.ngo@novartis.com	Clinical Groups	Pulmonology Group
Teemu Niiranen	Finnish Institute for Health and Welfare (THL), Helsinki, Finland	teemu.niiranen@thl.fi	Clinical Groups	Cardiometabolic Diseases Group
Felix Vaura	Finnish Institute for Health and Welfare (THL), Helsinki, Finland	fechva@utu.fi	Clinical Groups	Cardiometabolic Diseases Group
Veikko Salomaa	Finnish Institute for Health and Welfare (THL), Helsinki, Finland	veikko.salomaa@thl.fi	Clinical Groups	Cardiometabolic Diseases Group
Kaj Metsärinne	Hospital District of Southwest Finland, Turku, Finland	kaj.metsarinne@tyks.fi	Clinical Groups	Cardiometabolic Diseases Group
Jenni Aittokallio	Hospital District of Southwest Finland, Turku, Finland	jemato@utu.fi	Clinical Groups	Cardiometabolic Diseases Group
Mika Kähönen	Pirkanmaa Hospital District, Tampere, Finland	mika.kahonen@uta.fi	Clinical Groups	Cardiometabolic Diseases Group
Jussi Hernesniemi	Pirkanmaa Hospital District, Tampere, Finland	jussi.hernesniemi@tuni.fi	Clinical Groups	Cardiometabolic Diseases Group
Daniel Gordin	Hospital District of Helsinki and Uusimaa, Helsinki, Finland	daniel.gordin@hus.fi	Clinical Groups	Cardiometabolic Diseases Group
Juha Sinisalo	Hospital District of Helsinki and Uusimaa, Helsinki, Finland	juha.sinisalo@hus.fi	Clinical Groups	Cardiometabolic Diseases Group
Marja-Riitta Taskinen	Hospital District of Helsinki and Uusimaa, Helsinki, Finland	marja-riitta.taskinen@helsinki.fi	Clinical Groups	Cardiometabolic Diseases Group
Tiinamaija Tuomi	Hospital District of Helsinki and Uusimaa, Helsinki, Finland	tiinamaija.tuomi@hus.fi	Clinical Groups	Cardiometabolic Diseases Group
Timo Hiltunen	Hospital District of Helsinki and Uusimaa, Helsinki, Finland	timo.hiltunen@hus.fi	Clinical Groups	Cardiometabolic Diseases Group
Jari Laukkanen	Central Finland Health Care District, Jyväskylä, Finland	jari.laukkanen@hyvaks.fi	Clinical Groups	Cardiometabolic Diseases Group
Amanda Elliott	Institute for Molecular Medicine Finland (FIMM), HiLIFE, University of Helsinki, Helsinki, Finland; Broad Institute, Cambridge, MA, USA and Massachusetts General Hospital, Boston, MA, USA	aelliott@broadinstitute.org	Clinical Groups	Cardiometabolic Diseases Group
Mary Pat Reeve	Institute for Molecular Medicine Finland (FIMM), HiLIFE, University of Helsinki, Helsinki, Finland	mary.reeve@helsinki.fi	Clinical Groups	Cardiometabolic Diseases Group
Sanni Ruotsalainen	Institute for Molecular Medicine Finland (FIMM), HiLIFE, University of Helsinki, Helsinki, Finland	sanni.ruotsalainen@helsinki.fi	Clinical Groups	Cardiometabolic Diseases Group
Dirk Paul	Astra Zeneca, Cambridge, United Kingdom	dirk.paul@astrazeneca.com	Clinical Groups	Cardiometabolic Diseases Group
Natalie Bowers	Genentech, San Francisco, CA, United States	bowersn1@gene.com	Clinical Groups	Cardiometabolic Diseases Group
Rion Pendergrass	Genentech, San Francisco, CA, United States	penders2@gene.com	Clinical Groups	Cardiometabolic Diseases Group
Audrey Chu	GlaxoSmithKline, Brentford, United Kingdom	audrey.y.chu@gsk.com	Clinical Groups	Cardiometabolic Diseases Group
Kirsi Auro	GlaxoSmithKline, Espoo, Finland	kirsi.m.auro@gsk.com	Clinical Groups	Cardiometabolic Diseases Group
Dermot Reilly	Janssen Research & Development, LLC, Boston, MA, United States	dreill11@its.jnj.com	Clinical Groups	Cardiometabolic Diseases Group
Mike Mendelson	Novartis, Boston, MA, United States	mike.mendelson@novartis.com	Clinical Groups	Cardiometabolic Diseases Group
Jaakko Parkkinen	Pfizer, New York, NY, United States	jaakko.parkkinen@pfizer.com	Clinical Groups	Cardiometabolic Diseases Group
Melissa Miller	Pfizer, New York, NY, United States	melissa.r.miller@pfizer.com	Clinical Groups	Cardiometabolic Diseases Group
Tuomo Meretoja	Department of Breast Surgery, Helsinki University Hospital Comprehensive Cancer Center and University of Helsinki, Helsinki, Finland	tuomo.meretoja@hus.fi	Clinical Groups	Oncology Group
Heikki Joensuu	Department of Oncology, Helsinki University Hospital Comprehensive Cancer Center and University of Helsinki, Helsinki, Finland	heikki.joensuu@hus.fi	Clinical Groups	Oncology Group
Olli Carpén	Hospital District of Helsinki and Uusimaa, Helsinki, Finland	olli.carpen@helsinki.fi	Clinical Groups	Oncology Group
Johanna Mattson	Hospital District of Helsinki and Uusimaa, Helsinki, Finland	johanna.mattson@hus.fi	Clinical Groups	Oncology Group
Eveliina Salminen	Hospital District of Helsinki and Uusimaa, Helsinki, Finland	eveliina.e.salminen@hus.fi	Clinical Groups	Oncology Group
Annika Auranen	Pirkanmaa Hospital District , Tampere, Finland	anaura@utu.fi	Clinical Groups	Oncology Group
Peeter Karihtala	Department of Oncology, Helsinki University Hospital Comprehensive Cancer Center and University of Helsinki, Helsinki, Finland	peeter.karihtala@hus.fi	Clinical Groups	Oncology Group
Päivi Auvinen	Northern Savo Hospital District, Kuopio, Finland	paivi.auvinen@kuh.fi	Clinical Groups	Oncology Group
Klaus Elenius	Hospital District of Southwest Finland, Turku, Finland	klaus.elenius@utu.fi	Clinical Groups	Oncology Group
Johanna Schleutker	Hospital District of Southwest Finland, Turku, Finland	johanna.schleutker@utu.fi	Clinical Groups	Oncology Group
Esa Pitkänen	Institute for Molecular Medicine Finland (FIMM), HiLIFE, University of Helsinki, Helsinki, Finland	esa.pitkanen@helsinki.fi	Clinical Groups	Oncology Group
Nina Mars	Institute for Molecular Medicine Finland (FIMM), HiLIFE, University of Helsinki, Helsinki, Finland	nina.mars@helsinki.fi	Clinical Groups	Oncology Group
Mark Daly	Institute for Molecular Medicine Finland (FIMM), HiLIFE, University of Helsinki, Helsinki, Finland; Broad Institute of MIT and Harvard; Massachusetts General Hospital	mark.daly@helsinki.fi	Clinical Groups	Oncology Group
Relja Popovic	Abbvie, Chicago, IL, United States	relja.popovic@abbvie.com	Clinical Groups	Oncology Group
Jeffrey Waring	Abbvie, Chicago, IL, United States	jeff.waring@abbvie.com	Clinical Groups	Oncology Group
Bridget Riley-Gillis	Abbvie, Chicago, IL, United States	bridget.rileygillis@abbvie.com	Clinical Groups	Oncology Group
Anne Lehtonen	Abbvie, Chicago, IL, United States	anne.lehtonen@abbvie.com	Clinical Groups	Oncology Group
Margarete Fabre	AstraZeneca, Cambridge, United Kingdom	margarete.fabre@astrazeneca.com	Clinical Groups	Oncology Group
Jennifer Schutzman	Genentech, San Francisco, CA, United States	schutzman.jennifer@gene.com	Clinical Groups	Oncology Group
Natalie Bowers	Genentech, San Francisco, CA, United States	bowersn1@gene.com	Clinical Groups	Oncology Group
Rion Pendergrass	Genentech, San Francisco, CA, United States	penders2@gene.com	Clinical Groups	Oncology Group
Diptee Kulkarni	GlaxoSmithKline, Brentford, United Kingdom	diptee.a.kulkarni@gsk.com	Clinical Groups	Oncology Group
Kirsi Auro	GlaxoSmithKline, Espoo, Finland	kirsi.m.auro@gsk.com	Clinical Groups	Oncology Group
Alessandro Porello	Janssen Research & Development, LLC, Spring House, PA, United States	APorrell@ITS.JNJ.com	Clinical Groups	Oncology Group
Andrey Loboda	Merck, Kenilworth, NJ, United States	andrey_loboda@merck.com	Clinical Groups	Oncology Group
Heli Lehtonen	Pfizer, New York, NY, United States	heli.lehtonen@pfizer.com	Clinical Groups	Oncology Group
Stefan McDonough	Pfizer, New York, NY, United States	stefan.McDonough@pfizer.com	Clinical Groups	Oncology Group
Sauli Vuoti	Janssen-Cilag Oy, Espoo, Finland	svuoti@its.jnj.com	Clinical Groups	Oncology Group
Kai Kaarniranta	Northern Savo Hospital District, Kuopio, Finland; Department of Molecular Genetics, University of Lodz, Lodz, Poland	kai.kaarniranta@uef.fi	Clinical Groups	Opthalmology Group
Joni A Turunen	Helsinki University Hospital and University of Helsinki, Helsinki, Finland; Eye Genetics Group, Folkhälsan Research Center, Helsinki, Finland	joni.turunen@helsinki.fi	Clinical Groups	Opthalmology Group
Terhi Ollila	Hospital District of Helsinki and Uusimaa, Helsinki, Finland	terhi.ollila@hus.fi	Clinical Groups	Opthalmology Group
Hannu Uusitalo	Pirkanmaa Hospital District, Tampere, Finland	hannu.uusitalo@tuni.fi	Clinical Groups	Opthalmology Group
Juha Karjalainen	Institute for Molecular Medicine Finland (FIMM), HiLIFE, University of Helsinki, Helsinki, Finland	juha.karjalainen@helsinki.fi	Clinical Groups	Opthalmology Group
Esa Pitkänen	Institute for Molecular Medicine Finland (FIMM), HiLIFE, University of Helsinki, Helsinki, Finland	esa.pitkanen@helsinki.fi	Clinical Groups	Opthalmology Group
Mengzhen Liu	Abbvie, Chicago, IL, United States	mengzhen.liu@abbvie.com	Clinical Groups	Opthalmology Group
Heiko Runz	Biogen, Cambridge, MA, United States	heiko.runz@biogen.com	Clinical Groups	Opthalmology Group
Stephanie Loomis	Biogen, Cambridge, MA, United States	stephanie.loomis@biogen.com	Clinical Groups	Opthalmology Group
Erich Strauss	Genentech, San Francisco, CA, United States	strauss.erich@gene.com	Clinical Groups	Opthalmology Group
Natalie Bowers	Genentech, San Francisco, CA, United States	bowersn1@gene.com	Clinical Groups	Opthalmology Group
Hao Chen	Genentech, San Francisco, CA, United States	haoc@gene.com	Clinical Groups	Opthalmology Group
Rion Pendergrass	Genentech, San Francisco, CA, United States	penders2@gene.com	Clinical Groups	Opthalmology Group
Kaisa Tasanen	Northern Ostrobothnia Hospital District, Oulu, Finland	kaisa.tasanen-maatta@oulu.fi	Clinical Groups	Dermatology Group
Laura Huilaja	Northern Ostrobothnia Hospital District, Oulu, Finland	laura.huilaja@oulu.fi	Clinical Groups	Dermatology Group
Katariina Hannula-Jouppi	Hospital District of Helsinki and Uusimaa, Helsinki, Finland	katariina.hannula-jouppi@hus.fi	Clinical Groups	Dermatology Group
Teea Salmi	Pirkanmaa Hospital District, Tampere, Finland	teea.salmi@pshp.fi	Clinical Groups	Dermatology Group
Sirkku Peltonen	Hospital District of Southwest Finland, Turku, Finland	sipelto@utu.fi	Clinical Groups	Dermatology Group
Leena Koulu	Hospital District of Southwest Finland, Turku, Finland	leena.koulu@tyks.fi	Clinical Groups	Dermatology Group
Nizar Smaoui	Abbvie, Chicago, IL, United States	nizar.smaoui@abbvie.com	Clinical Groups	Dermatology Group
Fedik Rahimov	Abbvie, Chicago, IL, United States	fedik.rahimov@abbvie.com	Clinical Groups	Dermatology Group
Anne Lehtonen	Abbvie, Chicago, IL, United States	anne.lehtonen@abbvie.com	Clinical Groups	Dermatology Group
David Choy	Genentech, San Francisco, CA, United States	choy.david@gene.com	Clinical Groups	Dermatology Group
Rion Pendergrass	Genentech, San Francisco, CA, United States	penders2@gene.com	Clinical Groups	Dermatology Group
Dawn Waterworth	Janssen Research & Development, LLC, Spring House, PA, United States	dwaterwo@its.jnj.com	Clinical Groups	Dermatology Group
Kirsi Kalpala	Pfizer, New York, NY, United States	kirsi.kalpala@pfizer.com	Clinical Groups	Dermatology Group
Ying Wu	Pfizer, New York, NY, United States	ying.wu3@pfizer.com	Clinical Groups	Dermatology Group
Pirkko Pussinen	Hospital District of Helsinki and Uusimaa, Helsinki, Finland	pirkko.pussinen@helsinki.fi	Clinical Groups	Odontology Group
Aino Salminen	Hospital District of Helsinki and Uusimaa, Helsinki, Finland	aino.m.salminen@helsinki.fi	Clinical Groups	Odontology Group
Tuula Salo	Hospital District of Helsinki and Uusimaa, Helsinki, Finland	tuula.salo@helsinki.fi	Clinical Groups	Odontology Group
David Rice	Hospital District of Helsinki and Uusimaa, Helsinki, Finland	david.rice@helsinki.fi	Clinical Groups	Odontology Group
Pekka Nieminen	Hospital District of Helsinki and Uusimaa, Helsinki, Finland	pekka.nieminen@helsinki.fi	Clinical Groups	Odontology Group
Ulla Palotie	Hospital District of Helsinki and Uusimaa, Helsinki, Finland	ulla.palotie@helsinki.fi	Clinical Groups	Odontology Group
Maria Siponen	Northern Savo Hospital District, Kuopio, Finland	maria.siponen@uef.fi	Clinical Groups	Odontology Group
Liisa Suominen	Northern Savo Hospital District, Kuopio, Finland	liisa.suominen@uef.fi	Clinical Groups	Odontology Group
Päivi Mäntylä	Northern Savo Hospital District, Kuopio, Finland	paivi.mantyla@uef.fi	Clinical Groups	Odontology Group
Ulvi Gursoy	Hospital District of Southwest Finland, Turku, Finland	ulvi.gursoy@utu.fi	Clinical Groups	Odontology Group
Vuokko Anttonen	Northern Ostrobothnia Hospital District, Oulu, Finland	vuokko.anttonen@oulu.fi	Clinical Groups	Odontology Group
Kirsi Sipilä	Research Unit of Oral Health Sciences Faculty of Medicine, University of Oulu, Oulu, Finland; Medical Research Center, Oulu, Oulu University Hospital and University of Oulu, Oulu, Finland	kirsi.sipila@oulu.fi	Clinical Groups	Odontology Group
Rion Pendergrass	Genentech, San Francisco, CA, United States	pendergrass.sarah@gene.com	Clinical Groups	Odontology Group
Hannele Laivuori	Institute for Molecular Medicine Finland (FIMM), HiLIFE, University of Helsinki, Helsinki, Finland	hannele.laivuori@helsinki.fi	Clinical Groups	Women’s Health and Reproduction Group
Venla Kurra	Pirkanmaa Hospital District, Tampere, Finland	venla.kurra@tuni.fi	Clinical Groups	Women’s Health and Reproduction Group
Laura Kotaniemi-Talonen	Pirkanmaa Hospital District, Tampere, Finland	laura.kotaniemi-talonen@tuni.fi	Clinical Groups	Women’s Health and Reproduction Group
Oskari Heikinheimo	Hospital District of Helsinki and Uusimaa, Helsinki, Finland	oskari.heikinheimo@helsinki.fi	Clinical Groups	Women’s Health and Reproduction Group
Ilkka Kalliala	Hospital District of Helsinki and Uusimaa, Helsinki, Finland	ilkka.kalliala@hus.fi	Clinical Groups	Women’s Health and Reproduction Group
Lauri Aaltonen	Hospital District of Helsinki and Uusimaa, Helsinki, Finland	lauri.aaltonen@helsinki.fi	Clinical Groups	Women’s Health and Reproduction Group
Varpu Jokimaa	Hospital District of Southwest Finland, Turku, Finland	varpu.jokimaa@utu.fi	Clinical Groups	Women’s Health and Reproduction Group
Johannes Kettunen	Northern Ostrobothnia Hospital District, Oulu, Finland	Johannes.Kettunen@oulu.fi	Clinical Groups	Women’s Health and Reproduction Group
Marja Vääräsmäki	Northern Ostrobothnia Hospital District, Oulu, Finland	marja.vaarasmaki@oulu.fi	Clinical Groups	Women’s Health and Reproduction Group
Outi Uimari	Northern Ostrobothnia Hospital District, Oulu, Finland	outi.uimari@oulu.fi	Clinical Groups	Women’s Health and Reproduction Group
Laure Morin-Papunen	Northern Ostrobothnia Hospital District, Oulu, Finland	lmp@cc.oulu.fi	Clinical Groups	Women’s Health and Reproduction Group
Maarit Niinimäki	Northern Ostrobothnia Hospital District, Oulu, Finland	maarit.niinimaki@oulu.fi	Clinical Groups	Women’s Health and Reproduction Group
Terhi Piltonen	Northern Ostrobothnia Hospital District, Oulu, Finland	terhi.piltonen@oulu.fi	Clinical Groups	Women’s Health and Reproduction Group
Katja Kivinen	Institute for Molecular Medicine Finland (FIMM), HiLIFE, University of Helsinki, Helsinki, Finland	katja.kivinen@helsinki.fi	Clinical Groups	Women’s Health and Reproduction Group
Elisabeth Widen	Institute for Molecular Medicine Finland (FIMM), HiLIFE, University of Helsinki, Helsinki, Finland	elisabeth.widen@helsinki.fi	Clinical Groups	Women’s Health and Reproduction Group
Taru Tukiainen	Institute for Molecular Medicine Finland (FIMM), HiLIFE, University of Helsinki, Helsinki, Finland	taru.tukiainen@helsinki.fi	Clinical Groups	Women’s Health and Reproduction Group
Mary Pat Reeve	Institute for Molecular Medicine Finland (FIMM), HiLIFE, University of Helsinki, Helsinki, Finland	mary.reeve@helsinki.fi	Clinical Groups	Women’s Health and Reproduction Group
Mark Daly	Institute for Molecular Medicine Finland (FIMM), HiLIFE, University of Helsinki, Helsinki, Finland; Broad Institute of MIT and Harvard; Massachusetts General Hospital	mark.daly@helsinki.fi	Clinical Groups	Women’s Health and Reproduction Group
Niko Välimäki	University of Helsinki, Helsinki, Finland	niko.valimaki@helsinki.fi	Clinical Groups	Women’s Health and Reproduction Group
Eija Laakkonen	University of Jyväskylä, Jyväskylä, Finland	eija.k.laakkonen@jyu.fi	Clinical Groups	Women’s Health and Reproduction Group
Jaakko Tyrmi	University of Oulu, Oulu, Finland / University of Tampere, Tampere, Finland	jaakko.tyrmi@oulu.fi	Clinical Groups	Women’s Health and Reproduction Group
Heidi Silven	University of Oulu, Oulu, Finland	heidi.silven@student.oulu.fi	Clinical Groups	Women’s Health and Reproduction Group
Eeva Sliz	University of Oulu, Oulu, Finland	eeva.sliz@oulu.fi	Clinical Groups	Women’s Health and Reproduction Group
Riikka Arffman	University of Oulu, Oulu, Finland	riikka.arffman@oulu.fi	Clinical Groups	Women’s Health and Reproduction Group
Susanna Savukoski	University of Oulu, Oulu, Finland	susanna.savukoski@oulu.fi	Clinical Groups	Women’s Health and Reproduction Group
Triin Laisk	Estonian biobank, Tartu, Estonia	triin.laisk@ut.ee	Clinical Groups	Women’s Health and Reproduction Group
Natalia Pujol	Estonian biobank, Tartu, Estonia	natalia.pujolgualdo@oulu.fi	Clinical Groups	Women’s Health and Reproduction Group
Mengzhen Liu	Abbvie, Chicago, IL, United States	mengzhen.liu@abbvie.com	Clinical Groups	Women’s Health and Reproduction Group
Bridget Riley-Gillis	Abbvie, Chicago, IL, United States	bridget.rileygillis@abbvie.com	Clinical Groups	Women’s Health and Reproduction Group
Rion Pendergrass	Genentech, San Francisco, CA, United States	penders2@gene.com	Clinical Groups	Women’s Health and Reproduction Group
Janet Kumar	GlaxoSmithKline, Collegeville, PA, United States	janet.x.kumar@gsk.com	Clinical Groups	Women’s Health and Reproduction Group
Kirsi Auro	GlaxoSmithKline, Espoo, Finland	kirsi.m.auro@gsk.com	Clinical Groups	Women’s Health and Reproduction Group
Iiris Hovatta	University of Helsinki, Finland	iiris.hovatta@helsinki.fi	Clinical Groups	Depression group
Chia-Yen Chen	Biogen, Cambridge, MA, United States	chiayen.chen@biogen.com	Clinical Groups	Depression group
Erkki Isometsä	Hospital District of Helsinki and Uusimaa, Helsinki, Finland	erkki.isometsa@hus.fi	Clinical Groups	Depression group
Hanna Ollila	Institute for Molecular Medicine Finland (FIMM), HiLIFE, University of Helsinki, Helsinki, Finland	hanna.m.ollila@helsinki.fi	Clinical Groups	Depression group
Jaana Suvisaari	Finnish Institute for Health and Welfare (THL), Helsinki, Finland	jaana.suvisaari@thl.fi	Clinical Groups	Depression group
Antti Mäkitie	Department of Otorhinolaryngology - Head and Neck Surgery, University of Helsinki and Helsinki University Hospital, Helsinki, Finland	antti.makitie@helsinki.fi	Clinical Groups	ENT (ear, nose and throath) Group
Argyro Bizaki-Vallaskangas	Pirkanmaa Hospital District, Tampere, Finland	argyro.bizaki-vallaskangas@tuni.fi	Clinical Groups	ENT (ear, nose and throath) Group
Sanna Toppila-Salmi	University of Eastern Finland and Kuopio University Hospital, Department of Otorhinolaryngology, Kuopio, Finland and Department of Allergy, Helsinki University Hospital and University of Helsinki, Finland	sanna.salmi@helsinki.fi	Clinical Groups	ENT (ear, nose and throath) Group
Tytti Willberg	Hospital District of Southwest Finland, Turku, Finland	tytti.willberg@tyks.fi	Clinical Groups	ENT (ear, nose and throath) Group
Elmo Saarentaus	Institute for Molecular Medicine Finland (FIMM), HiLIFE, University of Helsinki, Helsinki, Finland	elmo.saarentaus@helsinki.fi	Clinical Groups	ENT (ear, nose and throath) Group
Antti Aarnisalo	Hospital District of Helsinki and Uusimaa, Helsinki, Finland	antti.aarnisalo@hus.fi	Clinical Groups	ENT (ear, nose and throath) Group
Eveliina Salminen	Hospital District of Helsinki and Uusimaa, Helsinki, Finland	eveliina.e.salminen@hus.fi	Clinical Groups	ENT (ear, nose and throath) Group
Elisa Rahikkala	Northern Ostrobothnia Hospital District, Oulu, Finland	elisa.rahikkala@ppshp.fi	Clinical Groups	ENT (ear, nose and throath) Group
Johannes Kettunen	Northern Ostrobothnia Hospital District, Oulu, Finland	johannes.kettunen@oulu.fi	Clinical Groups	ENT (ear, nose and throath) Group
Kristiina Aittomäki	Department of Medical Genetics, Helsinki University Central Hospital, Helsinki, Finland	kristiina.aittomaki@helsinki.fi	Clinical Groups	POI (premature ovarian failure) Group
Fredrik Åberg	Transplantation and Liver Surgery Clinic, Helsinki University Hospital, Helsinki University, Helsinki, Finland	fredrik.aberg@helsinki.fi	Clinical Groups	LiverScore Group
Mitja Kurki	Institute for Molecular Medicine Finland (FIMM), HiLIFE, University of Helsinki, Helsinki, Finland; Broad Institute, Cambridge, MA, United States	mkurki@broadinstitute.org	FinnGen Analysis working group	FinnGen Analysis working group
Samuli Ripatti	Institute for Molecular Medicine Finland (FIMM), HiLIFE, University of Helsinki, Helsinki, Finland	samuli.ripatti@helsinki.fi	FinnGen Analysis working group	FinnGen Analysis working group
Mark Daly	Institute for Molecular Medicine, Finland (FIMM), HiLIFE, University of Helsinki, Helsinki, Finland; Broad Institute of MIT and Harvard; Massachusetts General Hospital	mark.daly@helsinki.fi	FinnGen Analysis working group	FinnGen Analysis working group
Juha Karjalainen	Institute for Molecular Medicine Finland (FIMM), HiLIFE, University of Helsinki, Helsinki, Finland	juha.karjalainen@helsinki.fi	FinnGen Analysis working group	FinnGen Analysis working group
Aki Havulinna	Institute for Molecular Medicine Finland (FIMM), HiLIFE, University of Helsinki, Helsinki, Finland; Finnish Institute for Health and Welfare (THL), Helsinki, Finland	aki.havulinna@helsinki.fi	FinnGen Analysis working group	FinnGen Analysis working group
Juha Mehtonen	Institute for Molecular Medicine Finland (FIMM), HiLIFE, University of Helsinki, Helsinki, Finland	juha.mehtonen@helsinki.fi	FinnGen Analysis working group	FinnGen Analysis working group
Priit Palta	Institute for Molecular Medicine Finland (FIMM), HiLIFE, University of Helsinki, Helsinki, Finland	priit.palta@helsinki.fi	FinnGen Analysis working group	FinnGen Analysis working group
Shabbeer Hassan	Institute for Molecular Medicine Finland (FIMM), HiLIFE, University of Helsinki, Helsinki, Finland	shabbeer.hassan@helsinki.fi	FinnGen Analysis working group	FinnGen Analysis working group
Pietro Della Briotta Parolo	Institute for Molecular Medicine Finland (FIMM), HiLIFE, University of Helsinki, Helsinki, Finland	pietro.dellabriottaparolo@helsinki.fi	FinnGen Analysis working group	FinnGen Analysis working group
Wei Zhou	Broad Institute, Cambridge, MA, United States	wzhou@broadinstitute.org	FinnGen Analysis working group	FinnGen Analysis working group
Mutaamba Maasha	Broad Institute, Cambridge, MA, United States	mmaasha@broadinstitute.org	FinnGen Analysis working group	FinnGen Analysis working group
Shabbeer Hassan	Institute for Molecular Medicine Finland (FIMM), HiLIFE, University of Helsinki, Helsinki, Finland	shabbeer.hassan@helsinki.fi	FinnGen Analysis working group	FinnGen Analysis working group
Susanna Lemmelä	Institute for Molecular Medicine Finland (FIMM), HiLIFE, University of Helsinki, Helsinki, Finland	susanna.lemmela@helsinki.fi	FinnGen Analysis working group	FinnGen Analysis working group
Manuel Rivas	University of Stanford, Stanford, CA, United States	mrivas@stanford.edu	FinnGen Analysis working group	FinnGen Analysis working group
Aarno Palotie	Institute for Molecular Medicine Finland (FIMM), HiLIFE, University of Helsinki, Helsinki, Finland	aarno.palotie@helsinki.fi	FinnGen Analysis working group	FinnGen Analysis working group
Aoxing Liu	Institute for Molecular Medicine Finland (FIMM), HiLIFE, University of Helsinki, Helsinki, Finland	aoxing.liu@helsinki.fi	FinnGen Analysis working group	FinnGen Analysis working group
Arto Lehisto	Institute for Molecular Medicine Finland (FIMM), HiLIFE, University of Helsinki, Helsinki, Finland	arto.lehisto@helsinki.fi	FinnGen Analysis working group	FinnGen Analysis working group
Andrea Ganna	Institute for Molecular Medicine Finland (FIMM), HiLIFE, University of Helsinki, Helsinki, Finland	aganna@broadinstitute.org	FinnGen Analysis working group	FinnGen Analysis working group
Vincent Llorens	Institute for Molecular Medicine Finland (FIMM), HiLIFE, University of Helsinki, Helsinki, Finland	vincent.llorens@helsinki.fi	FinnGen Analysis working group	FinnGen Analysis working group
Hannele Laivuori	Institute for Molecular Medicine Finland (FIMM), HiLIFE, University of Helsinki, Helsinki, Finland	hannele.laivuori@helsinki.fi	FinnGen Analysis working group	FinnGen Analysis working group
Taru Tukiainen	Institute for Molecular Medicine Finland (FIMM), HiLIFE, University of Helsinki, Helsinki, Finland	taru.tukiainen@helsinki.fi	FinnGen Analysis working group	FinnGen Analysis working group
Mary Pat Reeve	Institute for Molecular Medicine Finland (FIMM), HiLIFE, University of Helsinki, Helsinki, Finland	mary.reeve@helsinki.fi	FinnGen Analysis working group	FinnGen Analysis working group
Henrike Heyne	Institute for Molecular Medicine Finland (FIMM), HiLIFE, University of Helsinki, Helsinki, Finland	hheyne@broadinstitute.org	FinnGen Analysis working group	FinnGen Analysis working group
Nina Mars	Institute for Molecular Medicine Finland (FIMM), HiLIFE, University of Helsinki, Helsinki, Finland	nina.mars@helsinki.fi	FinnGen Analysis working group	FinnGen Analysis working group
Joel Rämö	Institute for Molecular Medicine Finland (FIMM), HiLIFE, University of Helsinki, Helsinki, Finland	joel.ramo@helsinki.fi	FinnGen Analysis working group	FinnGen Analysis working group
Elmo Saarentaus	Institute for Molecular Medicine Finland (FIMM), HiLIFE, University of Helsinki, Helsinki, Finland	elmo.saarentaus@helsinki.fi	FinnGen Analysis working group	FinnGen Analysis working group
Hanna Ollila	Institute for Molecular Medicine Finland (FIMM), HiLIFE, University of Helsinki, Helsinki, Finland	hanna.m.ollila@helsinki.fi	FinnGen Analysis working group	FinnGen Analysis working group
Satu Strausz	Institute for Molecular Medicine Finland (FIMM), HiLIFE, University of Helsinki, Helsinki, Finland	satu.strausz@helsinki.fi	FinnGen Analysis working group	FinnGen Analysis working group
Tuula Palotie	University of Helsinki and Hospital District of Helsinki and Uusimaa, Helsinki, Finland	tuula.palotie@helsinki.fi	FinnGen Analysis working group	FinnGen Analysis working group
Kimmo Palin	University of Helsinki, Helsinki, Finland	kimmo.palin@helsinki.fi	FinnGen Analysis working group	FinnGen Analysis working group
Javier Garcia-Tabuenca	University of Tampere, Tampere, Finland	javier.graciatabuenca@tuni.fi	FinnGen Analysis working group	FinnGen Analysis working group
Harri Siirtola	University of Tampere, Tampere, Finland	harri.siirtola@tuni.fi	FinnGen Analysis working group	FinnGen Analysis working group
Tuomo Kiiskinen	Institute for Molecular Medicine Finland (FIMM), HiLIFE, University of Helsinki, Helsinki, Finland	tuomo.kiiskinen@helsinki.fi	FinnGen Analysis working group	FinnGen Analysis working group
Jiwoo Lee	Institute for Molecular Medicine Finland (FIMM), HiLIFE, University of Helsinki, Helsinki, Finland; Broad Institute, Cambridge, MA, United States	jiwoo.lee@helsinki.fi	FinnGen Analysis working group	FinnGen Analysis working group
Kristin Tsuo	Institute for Molecular Medicine Finland (FIMM), HiLIFE, University of Helsinki, Helsinki, Finland; Broad Institute, Cambridge, MA, United States	kristintsuo@fas.harvard.edu	FinnGen Analysis working group	FinnGen Analysis working group
Amanda Elliott	Institute for Molecular Medicine Finland (FIMM), HiLIFE, University of Helsinki, Helsinki, Finland; Broad Institute, Cambridge, MA, USA and Massachusetts General Hospital, Boston, MA, USA	aelliott@broadinstitute.org	FinnGen Analysis working group	FinnGen Analysis working group
Kati Kristiansson	THL Biobank / Finnish Institute for Health and Welfare (THL), Helsinki, Finland	kati.kristiansson@thl.fi	FinnGen Analysis working group	FinnGen Analysis working group
Mikko Arvas	Finnish Red Cross Blood Service / Finnish Hematology Registry and Clinical Biobank, Helsinki, Finland	mikko.arvas@veripalvelu.fi	FinnGen Analysis working group	FinnGen Analysis working group
Kati Hyvärinen	Finnish Red Cross Blood Service, Helsinki, Finland	kati.hyvarinen@veripalvelu.fi	FinnGen Analysis working group	FinnGen Analysis working group
Jarmo Ritari	Finnish Red Cross Blood Service, Helsinki, Finland	jarmo.ritari@veripalvelu.fi	FinnGen Analysis working group	FinnGen Analysis working group
Olli Carpén	Helsinki Biobank / Helsinki University and Hospital District of Helsinki and Uusimaa, Helsinki	olli.carpen@helsinki.fi	FinnGen Analysis working group	FinnGen Analysis working group
Johannes Kettunen	Northern Finland Biobank Borealis / University of Oulu / Northern Ostrobothnia Hospital District, Oulu, Finland	johannes.kettunen@oulu.fi	FinnGen Analysis working group	FinnGen Analysis working group
Katri Pylkäs	University of Oulu, Oulu, Finland	katri.pylkas@oulu.fi	FinnGen Analysis working group	FinnGen Analysis working group
Eeva Sliz	University of Oulu, Oulu, Finland	eeva.sliz@oulu.fi	FinnGen Analysis working group	FinnGen Analysis working group
Minna Karjalainen	University of Oulu, Oulu, Finland	minna.k.karjalainen@oulu.fi	FinnGen Analysis working group	FinnGen Analysis working group
Tuomo Mantere	Northern Finland Biobank Borealis / University of Oulu / Northern Ostrobothnia Hospital District, Oulu, Finland	tuomo.mantere@oulu.fi	FinnGen Analysis working group	FinnGen Analysis working group
Eeva Kangasniemi	Finnish Clinical Biobank Tampere / University of Tampere / Pirkanmaa Hospital District, Tampere, Finland	eeva.kangasniemi@pshp.fi	FinnGen Analysis working group	FinnGen Analysis working group
Sami Heikkinen	University of Eastern Finland, Kuopio, Finland	sami.heikkinen@uef.fi	FinnGen Analysis working group	FinnGen Analysis working group
Arto Mannermaa	Biobank of Eastern Finland / University of Eastern Finland / Northern Savo Hospital District, Kuopio, Finland	arto.mannermaa@uef.fi	FinnGen Analysis working group	FinnGen Analysis working group
Eija Laakkonen	University of Jyväskylä, Jyväskylä, Finland	eija.k.laakkonen@jyu.fi	FinnGen Analysis working group	FinnGen Analysis working group
Nina Pitkänen	Auria Biobank / University of Turku / Hospital District of Southwest Finland, Turku, Finland	Niina.Pitkanen@tyks.fi	FinnGen Analysis working group	FinnGen Analysis working group
Samuel Lessard	Translational Sciences, Sanofi R&D, Framingham, MA, USA	samuel.lessard@sanofi.com	FinnGen Analysis working group	FinnGen Analysis working group
Clément Chatelain	Translational Sciences, Sanofi R&D, Framingham, MA, USA	clement.chatelain@sanofi.com	FinnGen Analysis working group	FinnGen Analysis working group
Lila Kallio	Auria Biobank / University of Turku / Hospital District of Southwest Finland, Turku, Finland	Lila.Kallio@tyks.fi	Biobank directors	Biobank directors
Tiina Wahlfors	THL Biobank / Finnish Institute for Health and Welfare (THL), Helsinki, Finland	tiina.wahlfors@thl.fi	Biobank directors	Biobank directors
Jukka Partanen	Finnish Red Cross Blood Service / Finnish Hematology Registry and Clinical Biobank, Helsinki, Finland	jukka.partanen@veripalvelu.fi	Biobank directors	Biobank directors
Eero Punkka	Helsinki Biobank / Helsinki University and Hospital District of Helsinki and Uusimaa, Helsinki	eero.punkka@hus.fi	Biobank directors	Biobank directors
Raisa Serpi	Northern Finland Biobank Borealis / University of Oulu / Northern Ostrobothnia Hospital District, Oulu, Finland	raisa.serpi@ppshp.fi	Biobank directors	Biobank directors
Sanna Siltanen	Finnish Clinical Biobank Tampere / University of Tampere / Pirkanmaa Hospital District, Tampere, Finland	sanna.siltanen@pirha.fi	Biobank directors	Biobank directors
Veli-Matti Kosma	Biobank of Eastern Finland / University of Eastern Finland / Northern Savo Hospital District, Kuopio, Finland	veli-matti.kosma@uef.fi	Biobank directors	Biobank directors
Tiina Jokela	Central Finland Biobank / University of Jyväskylä / Central Finland Health Care District, Jyväskylä, Finland	tiina.a.jokela@jyu.fi	Biobank directors	Biobank directors
Anu Jalanko	Institute for Molecular Medicine Finland (FIMM), HiLIFE, University of Helsinki, Helsinki, Finland	anu.jalanko@helsinki.fi	FinnGen Teams	Administration
Auli Toivola	Institute for Molecular Medicine Finland (FIMM), HiLIFE, University of Helsinki, Helsinki, Finland	auli.toivola@helsinki.fi	FinnGen Teams	Administration
Huei-Yi Shen	Institute for Molecular Medicine Finland (FIMM), HiLIFE, University of Helsinki, Helsinki, Finland	huei-yi.shen@helsinki.fi	FinnGen Teams	Administration
Risto Kajanne	Institute for Molecular Medicine Finland (FIMM), HiLIFE, University of Helsinki, Helsinki, Finland	risto.kajanne@helsinki.fi	FinnGen Teams	Administration
Rodos Rodosthenous	Institute for Molecular Medicine Finland (FIMM), HiLIFE, University of Helsinki, Helsinki, Finland	rodos.rodosthenous@helsinki.fi	FinnGen Teams	Administration
Mervi Aavikko	Institute for Molecular Medicine Finland (FIMM), HiLIFE, University of Helsinki, Helsinki, Finland	mervi.aavikko@helsinki.fi	FinnGen Teams	Administration
Helen Cooper	Institute for Molecular Medicine Finland (FIMM), HiLIFE, University of Helsinki, Helsinki, Finland	helen.cooper@helsinki.fi	FinnGen Teams	Administration
Denise Öller	Institute for Molecular Medicine Finland (FIMM), HiLIFE, University of Helsinki, Helsinki, Finland	denise.oller@helsinki.fi	FinnGen Teams	Administration
Tarja Laitinen	Institute for Molecular Medicine Finland (FIMM), HiLIFE, University of Helsinki, Helsinki, Finland	tarja.laitinen@helsinki.fi	FinnGen Teams	Administration
Rasko Leinonen	Institute for Molecular Medicine Finland (FIMM), HiLIFE, University of Helsinki, Helsinki, Finland; European Molecular Biology Laboratory, European Bioinformatics Institute, Cambridge, UK	rasko@ebi.ac.uk	FinnGen Teams	Administration
Henna Palin	Finnish Clinical Biobank Tampere / University of Tampere / Pirkanmaa Hospital District, Tampere, Finland	henna.palin@pshp.fi	FinnGen Teams	Administration
Malla-Maria Linna	Helsinki Biobank / Helsinki University and Hospital District of Helsinki and Uusimaa, Helsinki	malla-maria.linna@hus.fi	FinnGen Teams	Administration
Mitja Kurki	Institute for Molecular Medicine Finland (FIMM), HiLIFE, University of Helsinki, Helsinki, Finland; Broad Institute, Cambridge, MA, United States	mkurki@broadinstitute.org	FinnGen Teams	Analysis
Juha Karjalainen	Institute for Molecular Medicine Finland (FIMM), HiLIFE, University of Helsinki, Helsinki, Finland	juha.karjalainen@helsinki.fi	FinnGen Teams	Analysis
Pietro Della Briotta Parolo	Institute for Molecular Medicine Finland (FIMM), HiLIFE, University of Helsinki, Helsinki, Finland	pietro.dellabriottaparolo@helsinki.fi	FinnGen Teams	Analysis
Arto Lehisto	Institute for Molecular Medicine Finland (FIMM), HiLIFE, University of Helsinki, Helsinki, Finland	arto.lehisto@helsinki.fi	FinnGen Teams	Analysis
Juha Mehtonen	Institute for Molecular Medicine Finland (FIMM), HiLIFE, University of Helsinki, Helsinki, Finland	juha.mehtonen@helsinki.fi	FinnGen Teams	Analysis
Wei Zhou	Broad Institute, Cambridge, MA, United States	wzhou@broadinstitute.org	FinnGen Teams	Analysis
Masahiro Kanai	Broad Institute, Cambridge, MA, United States	mkanai@broadinstitute.org	FinnGen Teams	Analysis
Mutaamba Maasha	Broad Institute, Cambridge, MA, United States	mmaasha@broadinstitute.org	FinnGen Teams	Analysis
Zhili Zheng	Broad Institute, Cambridge, MA, United States	zhengzhi@broadinstitute.org	FinnGen Teams	Analysis
Hannele Laivuori	Institute for Molecular Medicine Finland (FIMM), HiLIFE, University of Helsinki, Helsinki, Finland	hannele.laivuori@helsinki.fi	FinnGen Teams	Clinical Endpoint Development
Aki Havulinna	Institute for Molecular Medicine Finland (FIMM), HiLIFE, University of Helsinki, Helsinki, Finland; Finnish Institute for Health and Welfare (THL), Helsinki, Finland	aki.havulinna@helsinki.fi	FinnGen Teams	Clinical Endpoint Development
Susanna Lemmelä	Institute for Molecular Medicine Finland (FIMM), HiLIFE, University of Helsinki, Helsinki, Finland	susanna.lemmela@helsinki.fi	FinnGen Teams	Clinical Endpoint Development
Tuomo Kiiskinen	Institute for Molecular Medicine Finland (FIMM), HiLIFE, University of Helsinki, Helsinki, Finland	tuomo.kiiskinen@helsinki.fi	FinnGen Teams	Clinical Endpoint Development
L. Elisa Lahtela	Institute for Molecular Medicine Finland (FIMM), HiLIFE, University of Helsinki, Helsinki, Finland	laura.lahtela@helsinki.fi	FinnGen Teams	Clinical Endpoint Development
Mari Kaunisto	Institute for Molecular Medicine Finland (FIMM), HiLIFE, University of Helsinki, Helsinki, Finland	mari.kaunisto@helsinki.fi	FinnGen Teams	Communication
Elina Kilpeläinen	Institute for Molecular Medicine Finland (FIMM), HiLIFE, University of Helsinki, Helsinki, Finland	elina.kilpelainen@helsinki.fi	FinnGen Teams	E-Science
Tianduanyi Wang	Institute for Molecular Medicine Finland (FIMM), HiLIFE, University of Helsinki, Helsinki, Finland	tianduanyi.wang@helsinki.fi	FinnGen Teams	E-Science
Timo P. Sipilä	Institute for Molecular Medicine Finland (FIMM), HiLIFE, University of Helsinki, Helsinki, Finland	timo.p.sipila@helsinki.fi	FinnGen Teams	E-Science
Oluwaseun Alexander Dada	Institute for Molecular Medicine Finland (FIMM), HiLIFE, University of Helsinki, Helsinki, Finland	alexander.dada@helsinki.fi	FinnGen Teams	E-Science
Awaisa Ghazal	Institute for Molecular Medicine Finland (FIMM), HiLIFE, University of Helsinki, Helsinki, Finland	awaisa.ghazal@helsinki.fi	FinnGen Teams	E-Science
Anastasia Kytölä	Institute for Molecular Medicine Finland (FIMM), HiLIFE, University of Helsinki, Helsinki, Finland	anastasia.shcherban@helsinki.fi	FinnGen Teams	E-Science
Rigbe Weldatsadik	Institute for Molecular Medicine Finland (FIMM), HiLIFE, University of Helsinki, Helsinki, Finland	rigbe.weldatsadik@helsinki.fi	FinnGen Teams	E-Science
Sanni Ruotsalainen	Institute for Molecular Medicine Finland (FIMM), HiLIFE, University of Helsinki, Helsinki, Finland	sanni.ruotsalainen@helsinki.fi	FinnGen Teams	E-Science
Jaska Uimonen	Institute for Molecular Medicine Finland (FIMM), HiLIFE, University of Helsinki, Helsinki, Finland	jaska.uimonen@helsinki.fi	FinnGen Teams	E-Science
Kati Donner	Institute for Molecular Medicine Finland (FIMM), HiLIFE, University of Helsinki, Helsinki, Finland	kati.donner@helsinki.fi	FinnGen Teams	Genotyping
Anu Loukola	Helsinki Biobank / Helsinki University and Hospital District of Helsinki and Uusimaa, Helsinki	anu.loukola@hus.fi	FinnGen Teams	Sample Collection Coordination
Päivi Laiho	THL Biobank / Finnish Institute for Health and Welfare (THL), Helsinki, Finland	paivi.laiho@thl.fi	FinnGen Teams	Sample Logistics
Tuuli Sistonen	THL Biobank / Finnish Institute for Health and Welfare (THL), Helsinki, Finland	tuuli.sistonen@thl.fi	FinnGen Teams	Sample Logistics
Essi Kaiharju	THL Biobank / Finnish Institute for Health and Welfare (THL), Helsinki, Finland	essi.kaiharju@thl.fi	FinnGen Teams	Sample Logistics
Markku Laukkanen	THL Biobank / Finnish Institute for Health and Welfare (THL), Helsinki, Finland	markku.laukkanen@thl.fi	FinnGen Teams	Sample Logistics
Elina Järvensivu	THL Biobank / Finnish Institute for Health and Welfare (THL), Helsinki, Finland	elina.jarvensivu@thl.fi	FinnGen Teams	Sample Logistics
Sini Lähteenmäki	THL Biobank / Finnish Institute for Health and Welfare (THL), Helsinki, Finland	sini.lahteenmaki@thl.fi	FinnGen Teams	Sample Logistics
Lotta Männikkö	THL Biobank / Finnish Institute for Health and Welfare (THL), Helsinki, Finland	lotta.mannikko@thl.fi	FinnGen Teams	Sample Logistics
Regis Wong	THL Biobank / Finnish Institute for Health and Welfare (THL), Helsinki, Finland	regis.wong@thl.fi	FinnGen Teams	Sample Logistics
Auli Toivola	THL Biobank / Finnish Institute for Health and Welfare (THL), Helsinki, Finland	auli.toivola@thl.fi	FinnGen Teams	Sample Logistics
Minna Brunfeldt	THL Biobank / Finnish Institute for Health and Welfare (THL), Helsinki, Finland	minna.brunfeldt@thl.fi	FinnGen Teams	Registry Data Operations
Susanna Lemmelä	Institute for Molecular Medicine Finland (FIMM), HiLIFE, University of Helsinki, Helsinki, Finland	susanna.lemmela@helsinki.fi	FinnGen Teams	Registry Data Operations
Sami Koskelainen	THL Biobank / Finnish Institute for Health and Welfare (THL), Helsinki, Finland	sami.koskelainen@thl.fi	FinnGen Teams	Registry Data Operations
Tero Hiekkalinna	THL Biobank / Finnish Institute for Health and Welfare (THL), Helsinki, Finland	tero.hiekkalinna@helsinki.fi	FinnGen Teams	Registry Data Operations
Teemu Paajanen	THL Biobank / Finnish Institute for Health and Welfare (THL), Helsinki, Finland	teemu.paajanen@thl.fi	FinnGen Teams	Registry Data Operations
Priit Palta	Institute for Molecular Medicine Finland (FIMM), HiLIFE, University of Helsinki, Helsinki, Finland	priit.palta@helsinki.fi	FinnGen Teams	Sequencing Informatics
Shuang Luo	Institute for Molecular Medicine Finland (FIMM), HiLIFE, University of Helsinki, Helsinki, Finland	shuang.luo@helsinki.fi	FinnGen Teams	Sequencing Informatics
Mary Pat Reeve	Institute for Molecular Medicine Finland (FIMM), HiLIFE, University of Helsinki, Helsinki, Finland	mary.reeve@helsinki.fi	FinnGen Teams	Trajectory
Shanmukha Sampath Padmanabhuni	Institute for Molecular Medicine Finland (FIMM), HiLIFE, University of Helsinki, Helsinki, Finland	sam.padmanabhuni@helsinki.fi	FinnGen Teams	Trajectory
Marianna Niemi	University of Tampere, Tampere, Finland	marianna.niemi@tuni.fi	FinnGen Teams	Trajectory
Harri Siirtola	University of Tampere, Tampere, Finland	harri.siirtola@tuni.fi	FinnGen Teams	Trajectory
Javier Gracia-Tabuenca	University of Tampere, Tampere, Finland	javier.graciatabuenca@tuni.fi	FinnGen Teams	Trajectory
Mika Helminen	University of Tampere, Tampere, Finland	mika.helminen@tuni.fi	FinnGen Teams	Trajectory
Tiina Luukkaala	University of Tampere, Tampere, Finland	tiina.luukkaala@tuni.fi	FinnGen Teams	Trajectory
Iida Vähätalo	University of Tampere, Tampere, Finland	iida.vahatalo@epshp.fi	FinnGen Teams	Trajectory
Iina Laak	Institute for Molecular Medicine Finland (FIMM), HiLIFE, University of Helsinki, Helsinki, Finland	iina.laak@helsinki.fi	FinnGen Teams	Data protection officer
Marco Hautalahti	Finnish Biobank Cooperative - FINBB	marco.hautalahti@finbb.fi	FinnGen Teams	FINBB - Finnish biobank cooperative
Johanna Mäkelä	Finnish Biobank Cooperative - FINBB	johanna.makela@finbb.fi	FinnGen Teams	FINBB - Finnish biobank cooperative
Saija Haapa-Paananen	Finnish Biobank Cooperative - FINBB	saija.haapa-paananen@finbb.fi	FinnGen Teams	FINBB - Finnish biobank cooperative
Sarah Smith	Finnish Biobank Cooperative - FINBB	sarah.smith@finbb.fi	FinnGen Teams	FINBB - Finnish biobank cooperative
Tom Southerington	Finnish Biobank Cooperative - FINBB	tom.southerington@finbb.fi	FinnGen Teams	FINBB - Finnish biobank cooperative
Meri Lähteenmäki	Finnish Biobank Cooperative - FINBB	meri.lahteenmaki@finbb.fi	FinnGen Teams	FINBB - Finnish biobank cooperative

## Sheet: TableS2
Biobank	Raw Education Data		ISCED 1997		Dichotomized EA
	Code	Name	Code	name
FinnGen	1	primary education	1	primary education	low
	2	lower secondary	2	Lower secondary	low
	3	upper secondary	3	upper secondary	low
	4	post-secondary non-tertiary	4	post-seconary non-tertiary	low
	5	short-cycle tertiary	5	first stage tertiary	high
	6	bachelor	5	first stage tertiary	high
	7	master	5	first stage tertiary	high
	8	doctoral	6	second stage teriary	high
UK Biobank	1	College or Unversity degree	5	first stage tertiary	high
	2	A level/AS levels or equivalent	3	upper secondary	low
	3	O levels/GCSEs or equivalent	2	Lower secondary	low
	4	CSEs or equivalen	2	Lower secondary	low
	5	NVQ or HND or HNC or equivalent	3	upper secondary	low
	6	Other professional qualifications eg: nursing, teaching	4	post-seconary non-tertiary	low
	-7	None of the above	NA		NA
	-3	Prefer not to answer	NA		NA
Generation Scotland	1	College or University degree	5	first stage tertiary	high
	2	Other professional or technical qualification	4	post-seconary non-tertiary	low
	3	NVQ or HND or HNC or equivalent	3	upper secondary	low
	4	Higher Grade, A levels, AS levels or equivalent	3	upper secondary	low
	5	Standard Grade, O levels, GCSEs or equivalent	2	Lower secondary	low
	6	CSEs or equivalent	2	Lower secondary	low
	7	School leavers certificate	1	lower secondary or less	low
	8	Other	NA		NA
	9	No Qualification	1	primary education	low

## Sheet: TableS3
Phenotype	Link to paper	1st author and year	GWAS Trait (note: may not match INTERVENE endpoint)	Controls	Cases	Link to sumstats	FinnGen	UK Biobank	Generation Scotland
Any cancer	NA	NA	Any cancer	302,026	69,190	NA		Y
Colorectal cancer	https://doi.org/10.1038/s41467-019-09775-w	Law et al 2019	Colorectal cancer	71,379	34,627	Requested from corresponding author	Y	Y	Y
Breast cancer	https://doi.org/10.1038/nature24284	Michailidou et al 2017	Breast cancer	63,082	76,192	http://ftp.ebi.ac.uk/pub/databases/gwas/summary_statistics/GCST004001-GCST005000/GCST004988/
Type 2 diabetes	https://doi.org/10.1038/s41588-018-0241-6	Mahajan et al 2018	Type 2 diabetes	824,006	74,124	http://diagram-consortium.org/downloads.html		Y
Prostate cancer	https://doi.org/10.1038/s41588-018-0142-8	Schumacher et al 2018	Prostate cancer	61,106	79,148	http://ftp.ebi.ac.uk/pub/databases/gwas/summary_statistics/GCST006001-GCST007000/GCST006085/
Coronary heart disease	https://www.nature.com/articles/ng.3913	Nelson et al. 2017	Coronary artery disease	260,875	71,602	http://www.cardiogramplusc4d.org/data-downloads/	Y	Y
Skin melanoma	https://doi.org/10.1038/s41467-020-18246-6	Rashkin et al. 2020	Melanoma	410,350	6,777	http://ftp.ebi.ac.uk/pub/databases/gwas/summary_statistics/GCST90011001-GCST90012000/GCST90011809/		Y
Asthma	https://doi.org/10.1038/s41467-020-15649-3	Han et al. 2020	Asthma	447,859	88,486	http://ftp.ebi.ac.uk/pub/databases/gwas/summary_statistics/GCST010001-GCST011000/GCST010043/	Y	Y
Type1 diabetes	https://doi.org/10.1038/s41588-021-00880-5	Robertson et al. 2021	Type 1 Diabetes	37,374	22,153	http://ftp.ebi.ac.uk/pub/databases/gwas/summary_statistics/GCST90013001-GCST90014000/GCST90013445/
Atrial fibrillation and flutter	https://doi.org/10.1038/s41588-018-0133-9	Roselli et al. 2018	Atrial fibrillation	522,744	65,446	http://ftp.ebi.ac.uk/pub/databases/gwas/summary_statistics/GCST006001-GCST007000/GCST006061/	Y	Y	Y
Depression	https://doi.org/10.1038/s41588-018-0090-3	Wray et al 2018	Major depressive disorder	113,154	59,851	https://figshare.com/articles/dataset/mdd2018/14672085		Y
Lung cancer	https://doi.org/10.1038/s41588-021-00931-x	Sakaue et al. 2021	Lung carcinoma	663,294	8,235	http://ftp.ebi.ac.uk/pub/databases/gwas/summary_statistics/GCST90018001-GCST90019000/GCST90018875/	Y	Y
Rheumatoid arthritis	http://dx.doi.org/10.1136/annrheumdis-2020-219065	Ha et al. 2020	Rheumatoid arthritis	288,664	22,628	http://ftp.ebi.ac.uk/pub/databases/gwas/summary_statistics/GCST90013001-GCST90014000/GCST90013534/
Hip osteoarthiritis	https://doi.org/10.1038/s41588-018-0327-1	Tachamazidou et al 2019	Hip osteoarthritis	378,169	15,704	http://ftp.ebi.ac.uk/pub/databases/gwas/summary_statistics/GCST007001-GCST008000/GCST007091/		Y
Knee osteoarthiritis	https://doi.org/10.1038/s41588-018-0327-1	Tachamazidou et al 2019	Knee osteoarthritis	378,169	24,955	http://ftp.ebi.ac.uk/pub/databases/gwas/summary_statistics/GCST007001-GCST008000/GCST007090/		Y
Gout	https://doi.org/10.1038/s41588-019-0504-x	Tin et al 2019	Urate	457,690		http://ftp.ebi.ac.uk/pub/databases/gwas/summary_statistics/GCST008001-GCST009000/GCST008972/			Y
Epilepsy	https://doi.org/10.1038/s41467-018-07524-z	Abou-Khalil et al 2018	Epilepsy	29,677	15,212	http://ftp.ebi.ac.uk/pub/databases/gwas/summary_statistics/GCST007001-GCST008000/GCST007343/
Appendicitis	https://doi.org/10.1038/s41588-021-00954-4	Jiang et al 2021	Acute appendicitis	453,760	2,588	https://www.ebi.ac.uk/gwas/studies/GCST90044141		Y
Alcohol use disorder	https://doi.org/10.1038/s41586-022-05477-4	Saunders et al 2022	Drinks per week	2428851		https://doi.org/10.13020/przg-dp88	Y	Y*
* polygenic scores constructed on GWAS summary statistics excluding UK Biobank

## Sheet: TableS4
Phenotype	Study	Ncontrols	Ncases	Ncontrols_females	Ncases_females	prevalence	AgeOnset_q25	AgeOnstet_q50	AgeOnset_q75	AgeOnset_IQR	Followup_IQR	Followup_Median	Ncontrols_lowEA	Ncases_lowEA	Ncontrols_highEA	Ncases_highEA	prevalence_lowEA	prevalence_highEA	Ncontrols_females_lowEA	Ncases_females_lowEA	Ncontrols_females_highEA	Ncases_females_highEA
Type 1 Diabetes	FinnGen	280852	839	164075 (58.4%)	365 (43.5%)	0.3	39.77	48.01	58.42	18.65	20.42	60.64	151020	507	129832	332	0.33	0.26	79304 (52.5%)	218 (43%)	84771 (65.3%)	147 (44.3%)
Prostate Cancer	FinnGen	141216	15596	0 (0%)	0 (0%)	9.95	62.8	68.13	72.93	10.13	18.18	65.36	90016	10249	51200	5347	10.22	9.46	0 (0%)	0 (0%)	0 (0%)	0 (0%)
Type 2 Diabetes	FinnGen	275468	63782	161221 (58.5%)	27435 (43%)	18.8	52.96	60.35	67.56	14.6	19.97	63.15	147952	45950	127516	17832	23.7	12.27	77840 (52.6%)	19427 (42.3%)	83381 (65.4%)	8008 (44.9%)
Gout	FinnGen	315022	9101	176344 (56%)	2038 (22.4%)	2.81	55.63	64.76	71.94	16.31	20	62.16	175687	6515	139335	2586	3.58	1.82	88060 (50.1%)	1542 (23.7%)	88284 (63.4%)	496 (19.2%)
Rheumatoid Arthritis	FinnGen	336179	9214	186623 (55.5%)	6206 (67.4%)	2.67	48.32	56.73	65.49	17.16	19.81	62.37	189178	6568	147001	2646	3.36	1.77	94117 (49.8%)	4238 (64.5%)	92506 (62.9%)	1968 (74.4%)
Breast Cancer	FinnGen	175743	19298	175743 (100%)	19298 (100%)	9.89	50.76	58.84	66.26	15.5	20.94	60.38	89081	10627	86662	8671	10.66	9.1	89081 (100%)	10627 (100%)	86662 (100%)	8671 (100%)
* Atrial Fibrillation	FinnGen	180929	45403	112874 (62.4%)	16411 (36.1%)	20.06	59.37	67.33	73.27	13.9	23	59.22	87994	31875	92935	13528	26.59	12.71	49156 (55.9%)	11732 (36.8%)	63718 (68.6%)	4679 (34.6%)
* Colorectal Cancer	FinnGen	304014	6678	171931 (56.6%)	2770 (41.5%)	2.15	59.23	66.84	72.8	13.57	20.1	61.75	169294	4277	134720	2401	2.46	1.75	85740 (50.6%)	1665 (38.9%)	86191 (64%)	1105 (46%)
Asthma	FinnGen	175420	30700	101485 (57.9%)	18479 (60.2%)	14.89	46.83	56.28	65.8	18.97	19.42	63.21	92760	20856	82660	9844	18.36	10.64	48600 (52.4%)	11805 (56.6%)	52885 (64%)	6674 (67.8%)
Coronary Heart Disease	FinnGen	291359	41255	172271 (59.1%)	11287 (27.4%)	12.4	56.59	64.46	71.52	14.93	20.5	62.71	158126	31371	133233	9884	16.55	6.91	85108 (53.8%)	8604 (27.4%)	87163 (65.4%)	2683 (27.1%)
Hip Osteoarthritis	FinnGen	260615	24893	143241 (55%)	13349 (53.6%)	8.72	56.66	64.29	71.1	14.44	20.99	61.43	140796	17029	119819	7864	10.79	6.16	67814 (48.2%)	8920 (52.4%)	75427 (63%)	4429 (56.3%)
Knee Osteoarthritis	FinnGen	260615	51036	143241 (55%)	30227 (59.2%)	16.38	51.86	59.1	67.18	15.32	20.44	62.45	140796	35589	119819	15447	20.18	11.42	67814 (48.2%)	20601 (57.9%)	75427 (63%)	9626 (62.3%)
Skin Melanoma	FinnGen	341860	3378	191109 (55.9%)	1590 (47.1%)	0.98	52.16	61.97	69.94	17.78	19.81	62.28	193286	1931	148574	1447	0.99	0.96	97066 (50.2%)	878 (45.5%)	94043 (63.3%)	712 (49.2%)
Lung Cancer	FinnGen	233839	4849	132550 (56.7%)	1073 (22.1%)	2.03	65.38	70.51	74.89	9.51	20.59	61.38	129651	4027	104188	822	3.01	0.78	65634 (50.6%)	801 (19.9%)	66916 (64.2%)	272 (33.1%)
Major Depression	FinnGen	298881	32469	162837 (54.5%)	20668 (63.7%)	9.8	42.89	50.34	57.36	14.47	19.01	62.99	165688	20888	133193	11581	11.2	8	80216 (48.4%)	12561 (60.1%)	82621 (62%)	8107 (70%)
Any Cancer	FinnGen	272677	87986	155511 (57%)	43058 (48.9%)	24.4	56.05	64.39	71.12	15.07	20.29	63.37	150558	56377	122119	31609	27.24	20.56	77164 (51.3%)	25686 (45.6%)	78347 (64.2%)	17372 (55%)
Epilepsy	FinnGen	256111	7672	144681 (56.5%)	3319 (43.3%)	2.91	47.3	58.32	68.55	21.25	20.46	61.96	141374	5439	114737	2233	3.7	1.91	71226 (50.4%)	2214 (40.7%)	73455 (64%)	1105 (49.5%)
Appendicitis	FinnGen	312727	15007	174893 (55.9%)	7323 (48.8%)	4.58	40.97	48.85	58.35	17.38	19.75	62.81	176814	9401	135913	5606	5.05	3.96	88863 (50.3%)	4257 (45.3%)	86030 (63.3%)	3066 (54.7%)
Alcohol Use Disorder	FinnGen	289404	15816	168025 (58.1%)	4329 (27.4%)	5.18	43.51	51.86	61.3	17.79	19.92	61.96	157177	11901	132227	3915	7.04	2.88	82557 (52.5%)	3088 (25.9%)	85468 (64.6%)	1241 (31.7%)
Type 1 Diabetes	UK Biobank	351834	841	192068 (54.6%)	394 (46.8%)	0.24	48.58	55.8	63.99	15.41	12.5	68.45	213181	463	138653	378	0.22	0.27	118822 (55.7%)	222 (47.9%)	73246 (52.8%)	172 (45.5%)
Prostate Cancer	UK Biobank	148726	12980	0 (0%)	0 (0%)	8.03	62.54	67.41	71.99	9.45	12.67	68.96	87949	7525	60777	5455	7.88	8.24	0 (0%)	0 (0%)	0 (0%)	0 (0%)
Gout	UK Biobank	346141	7153	191585 (55.3%)	1003 (14%)	2.02	61.7	68.5	73.5	11.8	12.51	68.54	209173	4904	136968	2249	2.29	1.62	118411 (56.6%)	729 (14.9%)	73174 (53.4%)	274 (12.2%)
Rheumatoid Arthritis	UK Biobank	351951	782	191927 (54.5%)	571 (73%)	0.22	57.52	64.04	70.71	13.19	12.5	68.45	213119	563	138832	219	0.26	0.16	118667 (55.7%)	400 (71%)	73260 (52.8%)	171 (78.1%)
Breast Cancer	UK Biobank	177881	15572	177881 (100%)	15572 (100%)	8.05	51.65	59	66.18	14.53	12.42	68.29	110073	9632	67808	5940	8.05	8.05	110073 (100%)	9632 (100%)	67808 (100%)	5940 (100%)
Epilepsy	UK Biobank	348193	4669	190269 (54.6%)	2262 (48.4%)	1.32	52.34	61.18	69.33	16.99	12.5	68.54	210683	3084	137510	1585	1.44	1.14	117573 (55.8%)	1525 (49.4%)	72696 (52.9%)	737 (46.5%)
Alcohol Use Disorder	UK Biobank	345891	6991	190401 (55%)	2110 (30.2%)	1.98	53.37	61.5	69.34	15.97	12.5	68.54	208954	4807	136937	2184	2.25	1.57	117621 (56.3%)	1448 (30.1%)	72780 (53.1%)	662 (30.3%)
Type 1 Diabetes	Generation Scotland	15720	45	9240 (58.8%)	21 (46.7%)	0.29	42.88	49.31	58.06	15.18	19.22	61.24	10355	32	5365	13	0.31	0.24	6038 (58.3%)	14 (43.8%)	3202 (59.7%)	7 (53.8%)
Prostate Cancer	Generation Scotland	6327	205	0 (0%)	0 (0%)	3.14	63.06	66.87	71.22	8.16	20.04	61.61	4215	140	2112	65	3.21	2.99	0 (0%)	0 (0%)	0 (0%)	0 (0%)
Type 2 Diabetes	Generation Scotland	15316	510	9057 (59.1%)	228 (44.7%)	3.22	56.14	64	69.75	13.61	19.24	61.28	10003	439	5313	71	4.2	1.32	5871 (58.7%)	205 (46.7%)	3186 (60%)	23 (32.4%)
Breast Cancer	Generation Scotland	8847	448	8847 (100%)	448 (100%)	4.82	50.47	57.02	63.76	13.29	18.69	61.07	5748	335	3099	113	5.51	3.52	5748 (100%)	335 (100%)	3099 (100%)	113 (100%)
Asthma	Generation Scotland	15028	570	8807 (58.6%)	364 (63.9%)	3.65	46.92	57.13	65.08	18.16	19.04	61.5	9847	437	5181	133	4.25	2.5	5714 (58%)	286 (65.4%)	3093 (59.7%)	78 (58.6%)
Coronary Heart Disease	Generation Scotland	14880	1091	8955 (60.2%)	401 (36.8%)	6.83	52.98	60.64	67.54	14.56	19.41	61.45	9671	894	5209	197	8.46	3.64	5791 (59.9%)	353 (39.5%)	3164 (60.7%)	48 (24.4%)
Hip Osteoarthritis	Generation Scotland	15380	461	9038 (58.8%)	270 (58.6%)	2.91	58.58	64.06	70.24	11.66	19.26	61.28	10110	343	5270	118	3.28	2.19	5895 (58.3%)	202 (58.9%)	3143 (59.6%)	68 (57.6%)
Knee Osteoarthritis	Generation Scotland	15394	462	9053 (58.8%)	270 (58.4%)	2.91	57.76	64.39	69.98	12.22	19.28	61.31	10114	355	5280	107	3.39	1.99	5901 (58.3%)	210 (59.2%)	3152 (59.7%)	60 (56.1%)
Skin Melanoma	Generation Scotland	15717	63	9228 (58.7%)	43 (68.3%)	0.4	49.73	61.92	69.38	19.65	19.23	61.23	10361	40	5356	23	0.38	0.43	6032 (58.2%)	29 (72.5%)	3196 (59.7%)	14 (60.9%)
Lung Cancer	Generation Scotland	15653	132	9196 (58.7%)	80 (60.6%)	0.84	60.35	65.68	69.98	9.63	19.24	61.22	10293	113	5360	19	1.09	0.35	5996 (58.3%)	72 (63.7%)	3200 (59.7%)	8 (42.1%)
Major Depression	Generation Scotland	15556	179	9116 (58.6%)	122 (68.2%)	1.14	44.69	52.13	59.81	15.12	19.19	61.27	10221	141	5335	38	1.36	0.71	5936 (58.1%)	97 (68.8%)	3180 (59.6%)	25 (65.8%)
Any Cancer	Generation Scotland	14200	1701	8320 (58.6%)	1008 (59.3%)	10.7	52.98	61.47	68.05	15.07	19.39	61.45	9267	1239	4933	462	11.79	8.56	5365 (57.9%)	751 (60.6%)	2955 (59.9%)	257 (55.6%)
Epilepsy	Generation Scotland	15622	106	9180 (58.8%)	60 (56.6%)	0.67	48.99	55.87	63.25	14.26	19.19	61.27	10280	82	5342	24	0.79	0.45	5995 (58.3%)	43 (52.4%)	3185 (59.6%)	17 (70.8%)
Appendicitis	Generation Scotland	15355	162	9038 (58.9%)	87 (53.7%)	1.04	41.02	48.89	59.53	18.51	19.13	61.44	10106	115	5249	47	1.13	0.89	5894 (58.3%)	70 (60.9%)	3144 (59.9%)	17 (36.2%)
Alcohol Use Disorder	Generation Scotland	15517	200	9150 (59%)	85 (42.5%)	1.27	45.53	53.29	60.87	15.34	19.19	61.28	10175	171	5342	29	1.65	0.54	5957 (58.5%)	75 (43.9%)	3193 (59.8%)	10 (34.5%)

## Sheet: TableS5
Biobank	Test	Phenotype	Beta	SE	Pval	HR	Cineg	Cipos	QHet	HetPval
FE meta-analysis	high educational attainment	Type 1 Diabetes	0.0858791	0.0498019	0.0846333	1.08967	0.988336	1.2014	6.76655	0.0339361
FE meta-analysis	high educational attainment	Gout	-0.281679	0.0174518	1.32733e-58	0.754516	0.729144	0.780771	19.9594	7.91042e-06
FE meta-analysis	high educational attainment	Asthma	-0.301778	0.0125682	2.12084e-127	0.739502	0.721508	0.757945	1.52774e-06	0.999014
FE meta-analysis	high educational attainment	Coronary Heart Disease	-0.313915	0.0117464	2.46181e-157	0.730581	0.713953	0.747597	4.74888	0.0293173
FE meta-analysis	high educational attainment	Hip Osteoarthritis	-0.159149	0.0139495	3.77291e-30	0.852869	0.829867	0.876509	1.71063	0.190904
FE meta-analysis	high educational attainment	Knee Osteoarthritis	-0.297002	0.00987784	1.28813e-198	0.743042	0.728795	0.757568	3.10169	0.0782113
FE meta-analysis	high educational attainment	Skin Melanoma	0.334633	0.0356644	6.42178e-21	1.39743	1.30308	1.49861	0.0543721	0.815623
FE meta-analysis	high educational attainment	Lung Cancer	-0.539009	0.0390655	2.63594e-43	0.583326	0.540329	0.629745	0.818971	0.365481
FE meta-analysis	high educational attainment	Major Depression	-0.324447	0.0119236	4.8639e-163	0.722927	0.706228	0.740021	0.576025	0.447875
FE meta-analysis	high educational attainment	Any Cancer	0.104175	0.00717039	7.99648e-48	1.10979	1.09431	1.1255	2.48533	0.114912
FE meta-analysis	high educational attainment	Epilepsy	-0.2436	0.0199226	2.22217e-34	0.783801	0.753785	0.815013	2.14767	0.341696
FE meta-analysis	high educational attainment	Appendicitis	0.0121795	0.01746	0.485448	1.01225	0.978199	1.04749	0.0670429	0.795692
FE meta-analysis	high educational attainment	Type 2 Diabetes	-0.373198	0.00905504	< 2.2E-308	0.688529	0.676417	0.700858	13.4426	0.000245968
FE meta-analysis	high educational attainment	Rheumatoid Arthritis	-0.338736	0.0228592	1.11467e-49	0.712671	0.681445	0.745327	1.0962	0.295102
FE meta-analysis	high educational attainment	Alcohol Use Disorder	-0.522125	0.0152065	2.31669e-258	0.593259	0.575838	0.611207	55.5887	8.49291e-13
FE meta-analysis	high educational attainment	Prostate Cancer	0.135674	0.0123685	5.37077e-28	1.14531	1.11788	1.17341	15.4534	0.000440886
FE meta-analysis	high educational attainment	Breast Cancer	0.160397	0.0110942	2.24023e-47	1.17398	1.14872	1.19978	80.1574	3.92683e-18
FE meta-analysis	PGS	Type 1 Diabetes	0.745791	0.0240863	1.68595e-210	2.10811	2.0109	2.21002	6.70108	0.0350655
FE meta-analysis	PGS	Gout	0.511343	0.00798782	< 2.2E-308	1.66753	1.64162	1.69384	44.7776	2.20729e-11
FE meta-analysis	PGS	Asthma	0.279927	0.00567576	< 2.2E-308	1.32303	1.3084	1.33783	45.2846	1.70384e-11
FE meta-analysis	PGS	Coronary Heart Disease	0.338526	0.0050042	< 2.2E-308	1.40288	1.38919	1.41671	0.292994	0.588308
FE meta-analysis	PGS	Hip Osteoarthritis	0.322033	0.00631578	< 2.2E-308	1.37993	1.36295	1.39712	6.4573	0.0110497
FE meta-analysis	PGS	Knee Osteoarthritis	0.265635	0.00443728	< 2.2E-308	1.30426	1.29297	1.31565	11.9736	0.00053959
FE meta-analysis	PGS	Skin Melanoma	0.315483	0.0172195	5.59691e-75	1.37092	1.32542	1.41798	0.0951331	0.75775
FE meta-analysis	PGS	Lung Cancer	0.202558	0.0141607	2.06058e-46	1.22453	1.19101	1.25899	0.562744	0.453157
FE meta-analysis	PGS	Major Depression	0.212661	0.00559689	< 2.2E-308	1.23697	1.22347	1.25061	8.73535	0.00312099
FE meta-analysis	PGS	Any Cancer	0.1281	0.0033503	< 2.2E-308	1.13667	1.12923	1.14416	0.149449	0.699063
FE meta-analysis	PGS	Epilepsy	0.0733242	0.00935823	4.67852e-15	1.07608	1.05652	1.096	3.90242	0.142102
FE meta-analysis	PGS	Appendicitis	0.0779834	0.00812936	8.57162e-22	1.0811	1.06402	1.09847	2.97656	0.0844788
FE meta-analysis	PGS	Type 2 Diabetes	0.527289	0.00406813	< 2.2E-308	1.69433	1.68088	1.7079	13.6118	0.000224765
FE meta-analysis	PGS	Rheumatoid Arthritis	0.49314	0.00998185	< 2.2E-308	1.63745	1.60573	1.6698	60.4306	7.62183e-15
FE meta-analysis	PGS	Alcohol Use Disorder	0.0550887	0.00661274	8.03705e-17	1.05663	1.04303	1.07042	2.27483	0.320647
FE meta-analysis	PGS	Prostate Cancer	0.609886	0.00597047	< 2.2E-308	1.84022	1.81881	1.86188	16.6651	0.000240561
FE meta-analysis	PGS	Breast Cancer	0.460706	0.00538005	< 2.2E-308	1.58519	1.56857	1.602	3.68875	0.158124
FinnGen	high educational attainment	Type 1 Diabetes	-0.0478378	0.0728819	0.511584	0.953288	0.826394	1.09967	NA	NA
FinnGen	high educational attainment	Gout	-0.20915	0.0238354	1.71312e-18	0.811274	0.774246	0.850073	NA	NA
FinnGen	high educational attainment	* Atrial Fibrillation	-0.206457	0.0105215	9.94018e-86	0.813461	0.796858	0.83041	NA	NA
FinnGen	high educational attainment	* Colorectal Cancer	0.0932375	0.0263002	0.000392429	1.09772	1.04257	1.15579	NA	NA
FinnGen	high educational attainment	Asthma	-0.30178	0.0126678	1.94529e-125	0.739501	0.721366	0.758091	NA	NA
FinnGen	high educational attainment	Coronary Heart Disease	-0.310095	0.0118765	2.8059e-150	0.733377	0.716503	0.750648	NA	NA
FinnGen	high educational attainment	Hip Osteoarthritis	-0.161518	0.0140666	1.6178e-30	0.850851	0.827713	0.874635	NA	NA
FinnGen	high educational attainment	Knee Osteoarthritis	-0.298538	0.00991628	4.05595e-199	0.741902	0.727622	0.756462	NA	NA
FinnGen	high educational attainment	Skin Melanoma	0.333521	0.035982	1.8771e-20	1.39587	1.30082	1.49787	NA	NA
FinnGen	high educational attainment	Lung Cancer	-0.533414	0.0395516	1.87736e-41	0.586599	0.542844	0.633881	NA	NA
FinnGen	high educational attainment	Major Depression	-0.32386	0.0119486	8.73576e-162	0.723351	0.706608	0.740491	NA	NA
FinnGen	high educational attainment	Any Cancer	0.105656	0.00723165	2.41874e-48	1.11144	1.0958	1.1273	NA	NA
FinnGen	high educational attainment	Epilepsy	-0.26698	0.0261296	1.65485e-24	0.765688	0.727462	0.805923	NA	NA
FinnGen	high educational attainment	Appendicitis	0.0126302	0.0175466	0.471641	1.01271	0.978475	1.04814	NA	NA
FinnGen	high educational attainment	Type 2 Diabetes	-0.37086	0.00907746	< 2.2E-308	0.69014	0.67797	0.702529	NA	NA
FinnGen	high educational attainment	Rheumatoid Arthritis	-0.331604	0.0238525	6.13724e-44	0.717771	0.684988	0.752124	NA	NA
FinnGen	high educational attainment	Alcohol Use Disorder	-0.600116	0.0188699	5.90537e-222	0.548748	0.528824	0.569423	NA	NA
FinnGen	high educational attainment	Prostate Cancer	0.18223	0.0172624	4.74274e-26	1.19989	1.15997	1.24118	NA	NA
FinnGen	high educational attainment	Breast Cancer	0.250682	0.0150445	2.44693e-62	1.2849	1.24757	1.32335	NA	NA
FinnGen	PGS	Type 1 Diabetes	0.682331	0.0343736	1.09323e-87	1.97848	1.84958	2.11637	NA	NA
FinnGen	PGS	Gout	0.464294	0.0106414	< 2.2E-308	1.59089	1.55805	1.62442	NA	NA
FinnGen	PGS	* Atrial Fibrillation	0.359409	0.00466425	< 2.2E-308	1.43248	1.41945	1.44564	NA	NA
FinnGen	PGS	* Colorectal Cancer	0.427433	0.0123609	5.17305e-262	1.53332	1.49662	1.57092	NA	NA
FinnGen	PGS	Asthma	0.274843	0.00572581	< 2.2E-308	1.31632	1.30163	1.33118	NA	NA
FinnGen	PGS	Coronary Heart Disease	0.338073	0.00507372	< 2.2E-308	1.40224	1.38837	1.41626	NA	NA
FinnGen	PGS	Hip Osteoarthritis	0.319854	0.00637373	< 2.2E-308	1.37693	1.35983	1.39424	NA	NA
FinnGen	PGS	Knee Osteoarthritis	0.264189	0.00445692	< 2.2E-308	1.30237	1.29105	1.3138	NA	NA
FinnGen	PGS	Skin Melanoma	0.314757	0.0173795	2.61528e-73	1.36993	1.32405	1.41739	NA	NA
FinnGen	PGS	Lung Cancer	0.204246	0.0143385	4.84201e-46	1.2266	1.19261	1.26156	NA	NA
FinnGen	PGS	Major Depression	0.211405	0.00561299	1.96369026547391e-310	1.23541	1.2219	1.24908	NA	NA
FinnGen	PGS	Any Cancer	0.127923	0.00338145	3.54907133227086e-313	1.13647	1.12896	1.14402	NA	NA
FinnGen	PGS	Epilepsy	0.0602232	0.012079	6.17071e-07	1.06207	1.03723	1.08752	NA	NA
FinnGen	PGS	Appendicitis	0.0765818	0.00816985	7.00339e-21	1.07959	1.06244	1.09702	NA	NA
FinnGen	PGS	Type 2 Diabetes	0.525951	0.00408425	< 2.2E-308	1.69207	1.67858	1.70567	NA	NA
FinnGen	PGS	Rheumatoid Arthritis	0.470575	0.0103953	< 2.2E-308	1.60091	1.56863	1.63387	NA	NA
FinnGen	PGS	Alcohol Use Disorder	0.0485421	0.00793348	9.43772e-10	1.04974	1.03354	1.06619	NA	NA
FinnGen	PGS	Prostate Cancer	0.632741	0.00818809	< 2.2E-308	1.88276	1.85279	1.91322	NA	NA
FinnGen	PGS	Breast Cancer	0.469224	0.00730716	< 2.2E-308	1.59875	1.57602	1.62181	NA	NA
UK Biobank	high educational attainment	Type 1 Diabetes	0.212615	0.0696927	0.00228272	1.23691	1.07898	1.41795	NA	NA
UK Biobank	high educational attainment	Gout	-0.365493	0.0256226	3.64336e-46	0.693855	0.65987	0.729589	NA	NA
UK Biobank	high educational attainment	Rheumatoid Arthritis	-0.419053	0.0800453	1.6481e-07	0.657669	0.562177	0.769383	NA	NA
UK Biobank	high educational attainment	Epilepsy	-0.209157	0.031059	1.64857e-11	0.811268	0.763355	0.862188	NA	NA
UK Biobank	high educational attainment	Alcohol Use Disorder	-0.369044	0.0258918	4.27487e-46	0.691395	0.657184	0.727387	NA	NA
UK Biobank	high educational attainment	Prostate Cancer	0.0850705	0.0178534	1.88904e-06	1.08879	1.05135	1.12757	NA	NA
UK Biobank	high educational attainment	Breast Cancer	0.0555028	0.0166107	0.000833597	1.05707	1.02321	1.09205	NA	NA
UK Biobank	PGS	Type 1 Diabetes	0.806557	0.0344045	1.54634e-121	2.24018	2.0941	2.39645	NA	NA
UK Biobank	PGS	Gout	0.572068	0.0120897	< 2.2E-308	1.77193	1.73044	1.81442	NA	NA
UK Biobank	PGS	Rheumatoid Arthritis	0.759976	0.0357473	2.68374e-100	2.13823	1.99354	2.29341	NA	NA
UK Biobank	PGS	Epilepsy	0.0951646	0.0149659	2.03361e-10	1.09984	1.06805	1.13258	NA	NA
UK Biobank	PGS	Alcohol Use Disorder	0.0704037	0.0121308	6.48596e-09	1.07294	1.04773	1.09876	NA	NA
UK Biobank	PGS	Prostate Cancer	0.583742	0.00879899	< 2.2E-308	1.79274	1.76208	1.82392	NA	NA
UK Biobank	PGS	Breast Cancer	0.449504	0.00805898	< 2.2E-308	1.56753	1.54297	1.59249	NA	NA
Generation Scotland	high educational attainment	Type 1 Diabetes	-0.0158058	0.332566	0.962093	0.984318	0.512926	1.88893	NA	NA
Generation Scotland	high educational attainment	Type 2 Diabetes	-0.844705	0.12892	5.6705e-11	0.429684	0.333744	0.553205	NA	NA
Generation Scotland	high educational attainment	Asthma	-0.301655	0.10043	0.00266775	0.739593	0.607445	0.90049	NA	NA
Generation Scotland	high educational attainment	Coronary Heart Disease	-0.485469	0.0795955	1.06594e-09	0.615408	0.526516	0.719308	NA	NA
Generation Scotland	high educational attainment	Hip Osteoarthritis	-0.018668	0.108311	0.863158	0.981505	0.793777	1.21363	NA	NA
Generation Scotland	high educational attainment	Knee Osteoarthritis	-0.100002	0.112294	0.373178	0.904836	0.726081	1.1276	NA	NA
Generation Scotland	high educational attainment	Skin Melanoma	0.396808	0.269015	0.140202	1.48707	0.877699	2.51952	NA	NA
Generation Scotland	high educational attainment	Lung Cancer	-0.762409	0.249931	0.00228474	0.466541	0.285857	0.761433	NA	NA
Generation Scotland	high educational attainment	Major Depression	-0.463948	0.184191	0.0117741	0.628796	0.438254	0.902181	NA	NA
Generation Scotland	high educational attainment	Any Cancer	0.0178827	0.0552044	0.745987	1.01804	0.913642	1.13437	NA	NA
Generation Scotland	high educational attainment	Epilepsy	-0.323926	0.234564	0.167288	0.723304	0.45673	1.14547	NA	NA
Generation Scotland	high educational attainment	Appendicitis	-0.0331669	0.176001	0.850526	0.967377	0.685147	1.36587	NA	NA
Generation Scotland	high educational attainment	Alcohol Use Disorder	-0.903344	0.202316	8.00647e-06	0.405212	0.272566	0.602413	NA	NA
Generation Scotland	high educational attainment	Prostate Cancer	0.193553	0.151375	0.201025	1.21355	0.902005	1.63271	NA	NA
Generation Scotland	high educational attainment	Breast Cancer	-0.0673486	0.110269	0.541356	0.934869	0.753164	1.16041	NA	NA
Generation Scotland	PGS	Type 1 Diabetes	0.818768	0.175381	3.0339e-06	2.2677	1.60806	3.19794	NA	NA
Generation Scotland	PGS	Type 2 Diabetes	0.69571	0.0458309	< 2.2E-308	2.00513	1.83287	2.19359	NA	NA
Generation Scotland	PGS	Asthma	0.566907	0.0430219	< 2.2E-308	1.76281	1.62026	1.9179	NA	NA
Generation Scotland	PGS	Coronary Heart Disease	0.35472	0.0303335	< 2.2E-308	1.42578	1.34349	1.51312	NA	NA
Generation Scotland	PGS	Hip Osteoarthritis	0.440237	0.0469433	< 2.2E-308	1.55308	1.41656	1.70275	NA	NA
Generation Scotland	PGS	Knee Osteoarthritis	0.428636	0.0473147	< 2.2E-308	1.53516	1.3992	1.68434	NA	NA
Generation Scotland	PGS	Skin Melanoma	0.354355	0.127199	0.00533917	1.42526	1.11076	1.8288	NA	NA
Generation Scotland	PGS	Lung Cancer	0.13572	0.0902163	0.132483	1.14536	0.959732	1.36689	NA	NA
Generation Scotland	PGS	Major Depression	0.430577	0.073943	5.77677e-09	1.53814	1.33063	1.77802	NA	NA
Generation Scotland	PGS	Any Cancer	0.137576	0.0247396	2.68319e-08	1.14749	1.09318	1.2045	NA	NA
Generation Scotland	PGS	Epilepsy	-0.00393728	0.100049	0.968609	0.99607	0.818706	1.21186	NA	NA
Generation Scotland	PGS	Appendicitis	0.218324	0.0817496	0.00757048	1.24399	1.05982	1.46017	NA	NA
Generation Scotland	PGS	Alcohol Use Disorder	0.0547708	0.0735623	0.456544	1.0563	0.914472	1.22012	NA	NA
Generation Scotland	PGS	Prostate Cancer	0.595442	0.0671604	< 2.2E-308	1.81383	1.59012	2.06902	NA	NA
Generation Scotland	PGS	Breast Cancer	0.491384	0.0486344	< 2.2E-308	1.63458	1.48596	1.79806	NA	NA

## Sheet: TableS6
Biobank	Test	Phenotype	Beta	SE	Pval	HR	Cineg	Cipos	QHet	HetPval
FE meta-analysis	high educational attainment	Type 1 Diabetes	0.0968105	0.0498383	0.0520773	1.10165	0.999128	1.2147	6.13076	0.0466361
FE meta-analysis	high educational attainment	Gout	-0.269201	0.0174587	1.21357e-53	0.76399	0.738289	0.790585	15.7003	7.42107e-05
FE meta-analysis	high educational attainment	Asthma	-0.29897	0.0125612	3.25272e-125	0.741582	0.723547	0.760066	0.0598676	0.806705
FE meta-analysis	high educational attainment	Coronary Heart Disease	-0.303882	0.0117377	8.74602e-148	0.737948	0.721165	0.755122	5.28655	0.0214907
FE meta-analysis	high educational attainment	Hip Osteoarthritis	-0.149535	0.0139489	8.18268e-27	0.861108	0.837884	0.884976	1.81545	0.177856
FE meta-analysis	high educational attainment	Knee Osteoarthritis	-0.272621	0.00988586	2.11045e-167	0.761381	0.746771	0.776278	5.01147	0.02518
FE meta-analysis	high educational attainment	Skin Melanoma	0.336653	0.0356785	3.883e-21	1.40025	1.30568	1.50168	0.0991565	0.752844
FE meta-analysis	high educational attainment	Lung Cancer	-0.533362	0.039077	2.04695e-42	0.58663	0.543377	0.633326	0.674441	0.411508
FE meta-analysis	high educational attainment	Major Depression	-0.30781	0.0119294	8.27674e-147	0.735055	0.718068	0.752444	0.401124	0.526509
FE meta-analysis	high educational attainment	Any Cancer	0.105417	0.00716982	6.17124e-49	1.11117	1.09567	1.1269	1.53709	0.215052
FE meta-analysis	high educational attainment	Epilepsy	-0.242474	0.0199328	4.80067e-34	0.784684	0.754619	0.815947	2.06071	0.356881
FE meta-analysis	high educational attainment	Appendicitis	0.0129438	0.0174619	0.458535	1.01303	0.978943	1.0483	0.0489428	0.824913
FE meta-analysis	high educational attainment	Type 2 Diabetes	-0.324526	0.00906149	6.75733e-281	0.72287	0.710145	0.735823	11.8253	0.000584315
FE meta-analysis	high educational attainment	Rheumatoid Arthritis	-0.326843	0.0228583	2.23199e-46	0.721197	0.689599	0.754243	1.16827	0.279757
FE meta-analysis	high educational attainment	Alcohol Use Disorder	-0.523462	0.0152124	1.77324e-259	0.592466	0.575061	0.610397	54.3799	1.55438e-12
FE meta-analysis	high educational attainment	Prostate Cancer	0.119099	0.0123679	5.99062e-22	1.12648	1.0995	1.15412	11.7802	0.00276666
FE meta-analysis	high educational attainment	Breast Cancer	0.167459	0.0111011	2.03845e-51	1.1823	1.15685	1.2083	82.8514	1.02107e-18
FE meta-analysis	PRS	Type 1 Diabetes	0.746021	0.0240915	1.53864e-210	2.10859	2.01134	2.21055	6.7856	0.0336144
FE meta-analysis	PRS	Gout	0.509659	0.00798862	< 2.2E-308	1.66472	1.63886	1.69099	42.3067	7.80258e-11
FE meta-analysis	PRS	Asthma	0.279471	0.00567671	< 2.2E-308	1.32243	1.3078	1.33723	44.8363	2.1421e-11
FE meta-analysis	PRS	Coronary Heart Disease	0.336826	0.00500595	< 2.2E-308	1.4005	1.38682	1.4143	0.481921	0.487553
FE meta-analysis	PRS	Hip Osteoarthritis	0.321177	0.00631532	< 2.2E-308	1.37875	1.36179	1.39592	6.54581	0.0105131
FE meta-analysis	PRS	Knee Osteoarthritis	0.260468	0.00444163	< 2.2E-308	1.29754	1.28629	1.30888	12.5749	0.000390963
FE meta-analysis	PRS	Skin Melanoma	0.31549	0.0172172	5.30792e-75	1.37093	1.32544	1.41798	0.0805754	0.776519
FE meta-analysis	PRS	Lung Cancer	0.200127	0.0141647	2.53077e-45	1.22156	1.18811	1.25595	0.608901	0.435202
FE meta-analysis	PRS	Major Depression	0.207411	0.0056009	3.53482e-300	1.23049	1.21705	1.24407	8.6613	0.00325039
FE meta-analysis	PRS	Any Cancer	0.128214	0.00335065	< 2.2E-308	1.1368	1.12936	1.14429	0.159666	0.689465
FE meta-analysis	PRS	Epilepsy	0.0728086	0.0093586	7.26025e-15	1.07552	1.05598	1.09543	3.84873	0.145969
FE meta-analysis	PRS	Appendicitis	0.0780006	0.00812934	8.3954e-22	1.08112	1.06403	1.09849	2.97203	0.0847154
FE meta-analysis	PRS	Type 2 Diabetes	0.521013	0.00407382	< 2.2E-308	1.68373	1.67034	1.69723	12.9256	0.000324115
FE meta-analysis	PRS	Rheumatoid Arthritis	0.491772	0.00998736	< 2.2E-308	1.63521	1.60351	1.66754	60.079	9.11248e-15
FE meta-analysis	PRS	Alcohol Use Disorder	0.0563781	0.00661023	1.47727e-17	1.058	1.04438	1.07179	2.40132	0.300995
FE meta-analysis	PRS	Prostate Cancer	0.609074	0.00597137	< 2.2E-308	1.83873	1.81733	1.86037	15.8424	0.000362971
FE meta-analysis	PRS	Breast Cancer	0.461309	0.00538012	< 2.2E-308	1.58615	1.56951	1.60296	3.95705	0.138273
FinnGen	high educational attainment	Type 1 Diabetes	-0.0300887	0.0729062	0.679823	0.970359	0.841152	1.11941	NA	NA
FinnGen	high educational attainment	Gout	-0.204922	0.0238322	8.07488e-18	0.814711	0.777531	0.853669	NA	NA
FinnGen	high educational attainment	* Atrial Fibrillation	-0.198986	0.010521	8.89956e-80	0.819562	0.802835	0.836637	NA	NA
FinnGen	high educational attainment	* Colorectal Cancer	0.10926	0.0262967	3.25426e-05	1.11545	1.05942	1.17445	NA	NA
FinnGen	high educational attainment	Asthma	-0.299357	0.0126603	1.31887e-123	0.741295	0.723127	0.759919	NA	NA
FinnGen	high educational attainment	Coronary Heart Disease	-0.299855	0.0118676	7.44857e-141	0.740926	0.723891	0.758362	NA	NA
FinnGen	high educational attainment	Hip Osteoarthritis	-0.151977	0.0140661	3.27923e-27	0.859008	0.83565	0.88302	NA	NA
FinnGen	high educational attainment	Knee Osteoarthritis	-0.27457	0.00992413	1.74799e-168	0.759899	0.745261	0.774824	NA	NA
FinnGen	high educational attainment	Skin Melanoma	0.335154	0.0359947	1.26376e-20	1.39816	1.30292	1.50036	NA	NA
FinnGen	high educational attainment	Lung Cancer	-0.528289	0.039562	1.13101e-40	0.589613	0.545622	0.637151	NA	NA
FinnGen	high educational attainment	Major Depression	-0.30732	0.0119544	9.58654e-146	0.735415	0.718385	0.75285	NA	NA
FinnGen	high educational attainment	Any Cancer	0.10658	0.00723088	3.59084e-49	1.11247	1.09681	1.12835	NA	NA
FinnGen	high educational attainment	Epilepsy	-0.265613	0.0261319	2.86083e-24	0.766736	0.728454	0.807029	NA	NA
FinnGen	high educational attainment	Appendicitis	0.013329	0.0175485	0.447522	1.01342	0.979155	1.04888	NA	NA
FinnGen	high educational attainment	Type 2 Diabetes	-0.322332	0.00908391	8.71508e-276	0.724457	0.711673	0.737471	NA	NA
FinnGen	high educational attainment	Rheumatoid Arthritis	-0.319486	0.0238502	6.42496e-41	0.726523	0.693343	0.761291	NA	NA
FinnGen	high educational attainment	Alcohol Use Disorder	-0.600709	0.0188704	2.22787e-222	0.548423	0.52851	0.569086	NA	NA
FinnGen	high educational attainment	Prostate Cancer	0.159371	0.0172597	2.61418e-20	1.17277	1.13376	1.21312	NA	NA
FinnGen	high educational attainment	Breast Cancer	0.259403	0.0150456	1.30567e-66	1.29616	1.25849	1.33495	NA	NA
FinnGen	PGS	Type 1 Diabetes	0.68216	0.0343769	1.25275e-87	1.97815	1.84925	2.11602	NA	NA
FinnGen	PGS	Gout	0.463927	0.010642	< 2.2E-308	1.59031	1.55748	1.62383	NA	NA
FinnGen	PGS	* Atrial Fibrillation	0.358542	0.00466422	< 2.2E-308	1.43124	1.41822	1.44438	NA	NA
FinnGen	PGS	* Colorectal Cancer	0.428202	0.0123597	5.30158e-263	1.5345	1.49777	1.57212	NA	NA
FinnGen	PGS	Asthma	0.274412	0.00572676	< 2.2E-308	1.31576	1.30107	1.33061	NA	NA
FinnGen	PGS	Coronary Heart Disease	0.336245	0.00507532	< 2.2E-308	1.39968	1.38583	1.41368	NA	NA
FinnGen	PGS	Hip Osteoarthritis	0.318984	0.00637325	< 2.2E-308	1.37573	1.35865	1.39302	NA	NA
FinnGen	PGS	Knee Osteoarthritis	0.258987	0.00446122	< 2.2E-308	1.29562	1.28434	1.307	NA	NA
FinnGen	PGS	Skin Melanoma	0.314822	0.0173775	2.35394e-73	1.37002	1.32414	1.41748	NA	NA
FinnGen	PGS	Lung Cancer	0.201879	0.0143416	5.29571e-45	1.2237	1.18978	1.25859	NA	NA
FinnGen	PGS	Major Depression	0.20616	0.00561701	6.58742e-295	1.22895	1.21549	1.24255	NA	NA
FinnGen	PGS	Any Cancer	0.128031	0.0033818	1.21954293945148e-313	1.13659	1.12908	1.14415	NA	NA
FinnGen	PGS	Epilepsy	0.0597288	0.0120806	7.64551e-07	1.06155	1.03671	1.08698	NA	NA
FinnGen	PGS	Appendicitis	0.0766002	0.00816983	6.85306e-21	1.07961	1.06246	1.09704	NA	NA
FinnGen	PGS	Type 2 Diabetes	0.51971	0.0040899	< 2.2E-308	1.68154	1.66812	1.69507	NA	NA
FinnGen	PGS	Rheumatoid Arthritis	0.469242	0.0104017	< 2.2E-308	1.59878	1.56652	1.63171	NA	NA
FinnGen	PGS	Alcohol Use Disorder	0.0497352	0.00792871	3.54635e-10	1.05099	1.03479	1.06745	NA	NA
FinnGen	PGS	Prostate Cancer	0.631351	0.00818802	< 2.2E-308	1.88015	1.85022	1.91057	NA	NA
FinnGen	PGS	Breast Cancer	0.470236	0.00730702	< 2.2E-308	1.60037	1.57762	1.62346	NA	NA
UK Biobank	high educational attainment	Type 1 Diabetes	0.217645	0.0697632	0.00180993	1.24315	1.08428	1.42529	NA	NA
UK Biobank	high educational attainment	Gout	-0.34365	0.0256483	6.16451e-41	0.709177	0.674408	0.745738	NA	NA
UK Biobank	high educational attainment	Rheumatoid Arthritis	-0.409814	0.0800951	3.111e-07	0.663774	0.567339	0.776599	NA	NA
UK Biobank	high educational attainment	Epilepsy	-0.208519	0.0310934	1.99731e-11	0.811786	0.763791	0.862796	NA	NA
UK Biobank	high educational attainment	Alcohol Use Disorder	-0.371671	0.0259194	1.23979e-46	0.689581	0.655425	0.725518	NA	NA
UK Biobank	high educational attainment	Prostate Cancer	0.0749896	0.0178543	2.66818e-05	1.07787	1.04081	1.11626	NA	NA
UK Biobank	high educational attainment	Breast Cancer	0.0599257	0.0166321	0.000314557	1.06176	1.0277	1.09694	NA	NA
UK Biobank	PGS	Type 1 Diabetes	0.807228	0.0344161	1.17693e-121	2.24169	2.09546	2.39811	NA	NA
UK Biobank	PGS	Gout	0.568697	0.0120916	< 2.2E-308	1.76597	1.72461	1.80832	NA	NA
UK Biobank	PGS	Rheumatoid Arthritis	0.757764	0.0357407	9.20556e-100	2.1335	1.98916	2.28831	NA	NA
UK Biobank	PGS	Epilepsy	0.0945536	0.0149635	2.63337e-10	1.09917	1.0674	1.13188	NA	NA
UK Biobank	PGS	Alcohol Use Disorder	0.072142	0.0121322	2.74201e-09	1.07481	1.04955	1.10067	NA	NA
UK Biobank	PGS	Prostate Cancer	0.583566	0.0088019	< 2.2E-308	1.79242	1.76176	1.82361	NA	NA
UK Biobank	PGS	Breast Cancer	0.449639	0.00805944	< 2.2E-308	1.56775	1.54318	1.59271	NA	NA
Generation Scotland	high educational attainment	Type 1 Diabetes	-0.00919041	0.333411	0.978009	0.990852	0.515476	1.90462	NA	NA
Generation Scotland	high educational attainment	Type 2 Diabetes	-0.767235	0.129058	2.7667e-09	0.464295	0.360529	0.597928	NA	NA
Generation Scotland	high educational attainment	Asthma	-0.274554	0.100577	0.00633768	0.759911	0.623952	0.925496	NA	NA
Generation Scotland	high educational attainment	Coronary Heart Disease	-0.484725	0.079524	1.09213e-09	0.615866	0.526982	0.719743	NA	NA
Generation Scotland	high educational attainment	Hip Osteoarthritis	-0.00486687	0.108272	0.964147	0.995145	0.804869	1.2304	NA	NA
Generation Scotland	high educational attainment	Knee Osteoarthritis	-0.0213552	0.112675	0.849678	0.978871	0.784903	1.22077	NA	NA
Generation Scotland	high educational attainment	Skin Melanoma	0.420865	0.269802	0.118782	1.52328	0.897685	2.58485	NA	NA
Generation Scotland	high educational attainment	Lung Cancer	-0.736411	0.250315	0.00326167	0.47883	0.293165	0.782077	NA	NA
Generation Scotland	high educational attainment	Major Depression	-0.4244	0.184474	0.0214142	0.654162	0.455681	0.939095	NA	NA
Generation Scotland	high educational attainment	Any Cancer	0.0374547	0.0552847	0.498097	1.03816	0.931554	1.15698	NA	NA
Generation Scotland	high educational attainment	Epilepsy	-0.310551	0.23475	0.185868	0.733043	0.462711	1.16131	NA	NA
Generation Scotland	high educational attainment	Appendicitis	-0.0258015	0.176004	0.883451	0.974528	0.690207	1.37597	NA	NA
Generation Scotland	high educational attainment	Alcohol Use Disorder	-0.892583	0.202382	1.03183e-05	0.409596	0.275479	0.609009	NA	NA
Generation Scotland	high educational attainment	Prostate Cancer	0.192127	0.151455	0.204604	1.21182	0.900577	1.63064	NA	NA
Generation Scotland	high educational attainment	Breast Cancer	-0.0450265	0.110383	0.683338	0.955972	0.769993	1.18687	NA	NA
Generation Scotland	PGS	Type 1 Diabetes	0.818721	0.175395	3.04351e-06	2.2676	1.60794	3.19789	NA	NA
Generation Scotland	PGS	Type 2 Diabetes	0.685712	0.0459914	< 2.2E-308	1.98519	1.81407	2.17245	NA	NA
Generation Scotland	PGS	Asthma	0.565073	0.0430288	< 2.2E-308	1.75958	1.61727	1.91441	NA	NA
Generation Scotland	PGS	Coronary Heart Disease	0.35763	0.030383	< 2.2E-308	1.42994	1.34727	1.51767	NA	NA
Generation Scotland	PGS	Hip Osteoarthritis	0.440204	0.046949	< 2.2E-308	1.55302	1.41649	1.70271	NA	NA
Generation Scotland	PGS	Knee Osteoarthritis	0.427976	0.0474454	< 2.2E-308	1.53415	1.39792	1.68366	NA	NA
Generation Scotland	PGS	Skin Melanoma	0.351222	0.127051	0.0057023	1.4208	1.10761	1.82255	NA	NA
Generation Scotland	PGS	Lung Cancer	0.13041	0.0904595	0.149403	1.1393	0.954195	1.3603	NA	NA
Generation Scotland	PGS	Major Depression	0.424594	0.0740085	9.63104e-09	1.52897	1.32252	1.76764	NA	NA
Generation Scotland	PGS	Any Cancer	0.138011	0.0247443	2.44035e-08	1.14799	1.09364	1.20503	NA	NA
Generation Scotland	PGS	Epilepsy	-0.0025598	0.100299	0.979639	0.997443	0.819433	1.21412	NA	NA
Generation Scotland	PGS	Appendicitis	0.218249	0.0817576	0.00759728	1.2439	1.05972	1.46008	NA	NA
Generation Scotland	PGS	Alcohol Use Disorder	0.0486417	0.0735954	0.508655	1.04984	0.908825	1.21274	NA	NA
Generation Scotland	PGS	Prostate Cancer	0.59534	0.0671956	< 2.2E-308	1.81365	1.58985	2.06895	NA	NA
Generation Scotland	PGS	Breast Cancer	0.490799	0.0486273	< 2.2E-308	1.63362	1.48511	1.79698	NA	NA

## Sheet: TableS7
Phenotype	Test	HR_Unadjusted	HR_Adjusted	beta_Unadjusted	beta_Adjusted	se_Unadjusted	se_Adjusted	HR_difference	beta_difference	se_difference	Pval_difference	lb_beta_difference	ub_beta_difference	lb_difference	ub_difference
Alcohol Use Disorder	High Education	0.593259	0.592466	-0.522125	-0.523462	0.0152065	0.0152124	-0.000793151	-0.00133783	0.0215136	0.950415	-0.0435045	0.0408288	0.957428	1.04167
Appendicitis	High Education	1.01225	1.01303	0.0121795	0.0129438	0.01746	0.0174619	0.000773955	0.000764293	0.0246948	0.97531	-0.0476376	0.0491662	0.953479	1.05039
Epilepsy	High Education	0.783801	0.784684	-0.2436	-0.242474	0.0199226	0.0199328	0.000883065	0.00112601	0.0281892	0.968137	-0.0541249	0.0563769	0.947314	1.058
Any Cancer	High Education	1.10979	1.11117	0.104175	0.105417	0.00717039	0.00716982	0.0013798	0.00124252	0.0101396	0.902471	-0.0186312	0.0211162	0.981541	1.02134
Major Depression	High Education	0.722927	0.735055	-0.324447	-0.30781	0.0119236	0.0119294	0.0121285	0.0166377	0.0168707	0.32404	-0.0164288	0.0497042	0.983705	1.05096
Lung Cancer	High Education	0.583326	0.58663	-0.539009	-0.533362	0.0390655	0.039077	0.00330361	0.00564742	0.0552632	0.918605	-0.102668	0.113963	0.902426	1.12071
Skin Melanoma	High Education	1.39743	1.40025	0.334633	0.336653	0.0356644	0.0356785	0.00282486	0.00201943	0.0504571	0.968075	-0.0968764	0.100915	0.907668	1.10618
Knee Osteoarthritis	High Education	0.743042	0.761381	-0.297002	-0.272621	0.00987784	0.00988586	0.0183391	0.0243815	0.0139807	0.0811706	-0.00302076	0.0517837	0.996984	1.05315
Hip Osteoarthritis	High Education	0.852869	0.861108	-0.159149	-0.149535	0.0139495	0.0139489	0.0082387	0.00961361	0.0197267	0.626018	-0.0290508	0.048278	0.971367	1.04946
Coronary Heart Disease	High Education	0.730581	0.737948	-0.313915	-0.303882	0.0117464	0.0117377	0.00736659	0.0100327	0.0165996	0.545581	-0.0225024	0.0425678	0.977749	1.04349
Asthma	High Education	0.739502	0.741582	-0.301778	-0.29897	0.0125682	0.0125612	0.00207937	0.0028079	0.0177642	0.874405	-0.0320099	0.0376257	0.968497	1.03834
* Colorectal Cancer	High Education	1.09772	1.11545	0.0932375	0.10926	0.0263002	0.0262967	0.0177302	0.0160227	0.0371892	0.666582	-0.056868	0.0889135	0.944719	1.09299
* Atrial Fibrillation	High Education	0.813461	0.819562	-0.206457	-0.198986	0.0105215	0.010521	0.00610045	0.00747139	0.014879	0.615567	-0.0216915	0.0366343	0.978542	1.03731
Breast Cancer	High Education	1.17398	1.1823	0.160397	0.167459	0.0110942	0.0111011	0.00831992	0.00706196	0.0156994	0.652837	-0.0237088	0.0378328	0.97657	1.03856
Rheumatoid Arthritis	High Education	0.712671	0.721197	-0.338736	-0.326843	0.0228592	0.0228583	0.00852668	0.0118934	0.0323266	0.712937	-0.0514667	0.0752535	0.949835	1.07816
Gout	High Education	0.754516	0.76399	-0.281679	-0.269201	0.0174518	0.0174587	0.00947384	0.012478	0.0246903	0.613291	-0.035915	0.060871	0.964722	1.06276
Type 2 Diabetes	High Education	0.688529	0.72287	-0.373198	-0.324526	0.00905504	0.00906149	0.0343412	0.0486723	0.0128149	0.000145805	0.0235551	0.0737895	1.02383	1.07658
Prostate Cancer	High Education	1.14531	1.12648	0.135674	0.119099	0.0123685	0.0123679	-0.0188267	-0.0165747	0.0174909	0.343322	-0.0508568	0.0177074	0.950415	1.01787
Type 1 Diabetes	High Education	1.08967	1.10165	0.0858791	0.0968105	0.0498019	0.0498383	0.011977	0.0109314	0.0704819	0.876746	-0.127213	0.149076	0.880546	1.16076
Alcohol Use Disorder	PGS	1.05663	1.058	0.0550887	0.0563781	0.00661274	0.00661023	0.00136329	0.00128939	0.00934828	0.890298	-0.0170332	0.019612	0.983111	1.01981
Appendicitis	PGS	1.0811	1.08112	0.0779834	0.0780006	0.00812936	0.00812934	1.8622e-05	1.72248e-05	0.0114966	0.998805	-0.0225162	0.0225506	0.977735	1.02281
Epilepsy	PGS	1.07608	1.07552	0.0733242	0.0728086	0.00935823	0.0093586	-0.000554659	-0.000515578	0.0132351	0.968926	-0.0264563	0.0254251	0.973891	1.02575
Any Cancer	PGS	1.13667	1.1368	0.1281	0.128214	0.0033503	0.00335065	0.000130245	0.000114579	0.00473854	0.980709	-0.00917295	0.00940211	0.990869	1.00945
Major Depression	PGS	1.23697	1.23049	0.212661	0.207411	0.00559689	0.0056009	-0.00647665	-0.00524967	0.00792087	0.507481	-0.0207746	0.0102752	0.97944	1.01033
Lung Cancer	PGS	1.22453	1.22156	0.202558	0.200127	0.0141607	0.0141647	-0.00297291	-0.00243074	0.0200319	0.903419	-0.0416932	0.0368317	0.959164	1.03752
Skin Melanoma	PGS	1.37092	1.37093	0.315483	0.31549	0.0172195	0.0172172	1.01911e-05	7.43375e-06	0.0243487	0.999756	-0.0477161	0.047731	0.953404	1.04889
Knee Osteoarthritis	PGS	1.30426	1.29754	0.265635	0.260468	0.00443728	0.00444163	-0.00672137	-0.00516673	0.00628141	0.410768	-0.0174783	0.00714484	0.982674	1.00717
Hip Osteoarthritis	PGS	1.37993	1.37875	0.322033	0.321177	0.00631578	0.00631532	-0.00118057	-0.000855896	0.00893122	0.923654	-0.0183611	0.0166493	0.981806	1.01679
Coronary Heart Disease	PGS	1.40288	1.4005	0.338526	0.336826	0.0050042	0.00500595	-0.0023826	-0.00169981	0.00707949	0.81025	-0.0155756	0.012176	0.984545	1.01225
Asthma	PGS	1.32303	1.32243	0.279927	0.279471	0.00567576	0.00567671	-0.000602591	-0.000455565	0.00802808	0.954747	-0.0161906	0.0152795	0.98394	1.0154
* Colorectal Cancer	PGS	1.53332	1.5345	0.427433	0.428202	0.0123609	0.0123597	0.00117939	0.000768882	0.0174792	0.964914	-0.0334904	0.0350282	0.967064	1.03565
* Atrial Fibrillation	PGS	1.43248	1.43124	0.359409	0.358542	0.00466425	0.00466422	-0.00124189	-0.000867323	0.0065962	0.895389	-0.0137959	0.0120612	0.986299	1.01213
Breast Cancer	PGS	1.58519	1.58615	0.460706	0.461309	0.00538005	0.00538012	0.000955721	0.000602723	0.00760864	0.936861	-0.0143102	0.0155156	0.985792	1.01564
Rheumatoid Arthritis	PGS	1.63745	1.63521	0.49314	0.491772	0.00998185	0.00998736	-0.00223939	-0.00136854	0.0141243	0.922811	-0.0290521	0.026315	0.971366	1.02666
Gout	PGS	1.66753	1.66472	0.511343	0.509659	0.00798782	0.00798862	-0.00280566	-0.00168395	0.0112976	0.881512	-0.0238273	0.0204594	0.976454	1.02067
Type 2 Diabetes	PGS	1.69433	1.68373	0.527289	0.521013	0.00406813	0.00407382	-0.0105999	-0.00627572	0.00576126	0.276023	-0.0175678	0.00501635	0.982586	1.00503
Prostate Cancer	PGS	1.84022	1.83873	0.609886	0.609074	0.00597047	0.00597137	-0.00149481	-0.000812629	0.0084448	0.923339	-0.0173644	0.0157392	0.982785	1.01586
Type 1 Diabetes	PGS	2.10811	2.10859	0.745791	0.746021	0.0240863	0.0240915	0.000484985	0.000230031	0.0340705	0.994613	-0.0665481	0.0670082	0.935618	1.0693

## Sheet: TableS8
Biobank	EducationGroup	Phenotype	Beta	SE	Pval	HR	Cineg	Cipos	QHet	HetPval
FE meta-analysis	LowEA	Type 1 Diabetes	0.686859	0.0316306	1.47919e-104	1.98746	1.86799	2.11458	9.99904	0.00674117
FE meta-analysis	LowEA	Gout	0.497902	0.00952985	< 2.2E-308	1.64527	1.61482	1.67629	32.115	1.45313e-08
FE meta-analysis	LowEA	Asthma	0.261552	0.00688028	< 2.2E-308	1.29895	1.28155	1.31658	26.6538	2.43368e-07
FE meta-analysis	LowEA	Coronary Heart Disease	0.326014	0.00574296	< 2.2E-308	1.38543	1.36993	1.40112	0.772505	0.379443
FE meta-analysis	LowEA	Hip Osteoarthritis	0.302591	0.00762063	< 2.2E-308	1.35336	1.3333	1.37373	5.6652	0.0173047
FE meta-analysis	LowEA	Knee Osteoarthritis	0.250841	0.00531832	< 2.2E-308	1.28511	1.27178	1.29857	6.95804	0.00834435
FE meta-analysis	LowEA	Skin Melanoma	0.332699	0.0227827	2.68105e-48	1.39473	1.33382	1.45842	0.217411	0.64102
FE meta-analysis	LowEA	Lung Cancer	0.198308	0.015545	2.84994e-37	1.21934	1.18275	1.25706	0.594716	0.440601
FE meta-analysis	LowEA	Major Depression	0.203598	0.0069832	7.14054e-187	1.2258	1.20914	1.2427	3.99707	0.0455794
FE meta-analysis	LowEA	Any Cancer	0.119933	0.00417445	1.60434e-181	1.12742	1.11823	1.13668	0.245656	0.620151
FE meta-analysis	LowEA	Epilepsy	0.0732677	0.0112654	7.83296e-11	1.07602	1.05252	1.10004	1.06818	0.586202
FE meta-analysis	LowEA	Appendicitis	0.0752712	0.0102738	2.36236e-13	1.07818	1.05668	1.10011	0.00952662	0.922246
FE meta-analysis	LowEA	Type 2 Diabetes	0.499914	0.00480543	< 2.2E-308	1.64858	1.63312	1.66418	9.21083	0.00240587
FE meta-analysis	LowEA	Rheumatoid Arthritis	0.48296	0.0118471	< 2.2E-308	1.62086	1.58366	1.65894	46.0809	1.13471e-11
FE meta-analysis	LowEA	Alcohol Use Disorder	0.0582818	0.00770896	4.02232e-14	1.06001	1.04412	1.07615	3.06918	0.215544
FE meta-analysis	LowEA	Prostate Cancer	0.610011	0.00747016	< 2.2E-308	1.84045	1.8137	1.8676	26.8798	1.45586e-06
FE meta-analysis	LowEA	Breast Cancer	0.455411	0.00704373	< 2.2E-308	1.57682	1.5552	1.59874	2.25621	0.323646
FE meta-analysis	HighEA	Hip Osteoarthritis	0.361522	0.0113055	2.23538e-224	1.43551	1.40405	1.46768	1.02343	0.311706
FE meta-analysis	HighEA	Any Cancer	0.142937	0.00561929	9.87151e-143	1.15366	1.14102	1.16643	0.00161732	0.967921
FE meta-analysis	HighEA	Appendicitis	0.0827133	0.0133065	5.09971e-10	1.08623	1.05827	1.11493	10.7506	0.00104243
FE meta-analysis	HighEA	Type 1 Diabetes	0.827602	0.0371805	9.2284e-110	2.28783	2.12703	2.46077	0.00765098	0.996182
FE meta-analysis	HighEA	Type 2 Diabetes	0.574437	0.00767928	< 2.2E-308	1.77613	1.7496	1.80307	7.04391	0.00795352
FE meta-analysis	HighEA	Gout	0.537241	0.0146627	6.62574e-294	1.71128	1.6628	1.76117	9.91574	0.00163871
FE meta-analysis	HighEA	Rheumatoid Arthritis	0.512342	0.018546	5.49776e-168	1.6692	1.60961	1.73099	13.9813	0.000184634
FE meta-analysis	HighEA	Asthma	0.316339	0.0100574	3.79677e-217	1.3721	1.34531	1.39941	21.8749	2.91012e-06
FE meta-analysis	HighEA	Coronary Heart Disease	0.365414	0.0102262	1.21913e-279	1.44111	1.41251	1.47029	0.00374228	0.95122
FE meta-analysis	HighEA	Knee Osteoarthritis	0.28223	0.00807974	2.55875e-267	1.32608	1.30525	1.34725	7.18251	0.00736176
FE meta-analysis	HighEA	Skin Melanoma	0.292607	0.026244	7.20054e-29	1.33992	1.27274	1.41064	0.0408525	0.839823
FE meta-analysis	HighEA	Lung Cancer	0.204784	0.034483	2.87289e-09	1.22726	1.14705	1.31307	0.0562309	0.812555
FE meta-analysis	HighEA	Major Depression	0.213412	0.00938062	1.42437e-114	1.23789	1.21534	1.26087	7.05629	0.00789874
FE meta-analysis	HighEA	Epilepsy	0.0707048	0.0168255	2.64288e-05	1.07326	1.03845	1.10925	4.37644	0.112116
FE meta-analysis	HighEA	Alcohol Use Disorder	0.0488888	0.0128586	0.000143515	1.0501	1.02397	1.07691	0.676881	0.712881
FE meta-analysis	HighEA	Prostate Cancer	0.608623	0.00977147	< 2.2E-308	1.8379	1.80303	1.87344	0.656462	0.720197
FE meta-analysis	HighEA	Breast Cancer	0.469712	0.00833824	< 2.2E-308	1.59953	1.5736	1.62589	2.16602	0.338574
FinnGen	LowEA	Type 1 Diabetes	0.5888	0.0443008	2.6122e-40	1.80183	1.65198	1.96527	NA	NA
FinnGen	LowEA	Gout	0.45136	0.0125805	6.80549e-282	1.57045	1.5322	1.60965	NA	NA
FinnGen	LowEA	* Atrial Fibrillation	0.332473	0.00556866	< 2.2E-308	1.39441	1.37928	1.40971	NA	NA
FinnGen	LowEA	* Colorectal Cancer	0.423987	0.0154977	8.64241e-165	1.52804	1.48233	1.57517	NA	NA
FinnGen	LowEA	Asthma	0.256535	0.00694858	2.28896e-298	1.29244	1.27496	1.31017	NA	NA
FinnGen	LowEA	Coronary Heart Disease	0.32514	0.00582832	< 2.2E-308	1.38422	1.3685	1.40013	NA	NA
FinnGen	LowEA	Hip Osteoarthritis	0.300016	0.00769706	< 2.2E-308	1.34988	1.32967	1.3704	NA	NA
FinnGen	LowEA	Knee Osteoarthritis	0.249464	0.00534387	< 2.2E-308	1.28334	1.26997	1.29685	NA	NA
FinnGen	LowEA	Skin Melanoma	0.331212	0.0230048	5.36658e-47	1.39265	1.33126	1.45688	NA	NA
FinnGen	LowEA	Lung Cancer	0.200225	0.0157425	4.65196e-37	1.22168	1.18456	1.25996	NA	NA
FinnGen	LowEA	Major Depression	0.20243	0.0070076	1.73123e-183	1.22437	1.20767	1.24131	NA	NA
FinnGen	LowEA	Any Cancer	0.119633	0.00421795	5.8135e-177	1.12708	1.1178	1.13644	NA	NA
FinnGen	LowEA	Epilepsy	0.0644901	0.0143645	7.13706e-06	1.06662	1.037	1.09707	NA	NA
FinnGen	LowEA	Appendicitis	0.0753768	0.0103306	2.95429e-13	1.07829	1.05668	1.10035	NA	NA
FinnGen	LowEA	Type 2 Diabetes	0.498495	0.0048281	< 2.2E-308	1.64624	1.63074	1.66189	NA	NA
FinnGen	LowEA	Rheumatoid Arthritis	0.459372	0.0123462	5.15025e-303	1.58308	1.54523	1.62185	NA	NA
FinnGen	LowEA	Alcohol Use Disorder	0.050611	0.0091282	2.94845e-08	1.05191	1.03326	1.0709	NA	NA
FinnGen	LowEA	Prostate Cancer	0.643757	0.00991338	< 2.2E-308	1.90362	1.86699	1.94097	NA	NA
FinnGen	LowEA	Breast Cancer	0.46188	0.00986375	< 2.2E-308	1.58706	1.55667	1.61804	NA	NA
FinnGen	HighEA	* Atrial Fibrillation	0.419464	0.00852443	< 2.2E-308	1.52115	1.49594	1.54677	NA	NA
FinnGen	HighEA	Hip Osteoarthritis	0.360133	0.0113886	1.81837e-219	1.43352	1.40188	1.46588	NA	NA
FinnGen	HighEA	Any Cancer	0.142964	0.0056599	8.98031e-141	1.15369	1.14096	1.16656	NA	NA
FinnGen	HighEA	Appendicitis	0.0787598	0.013361	3.75271e-09	1.08194	1.05398	1.11065	NA	NA
FinnGen	HighEA	Type 1 Diabetes	0.825682	0.0545373	8.85254e-52	2.28344	2.05195	2.54104	NA	NA
FinnGen	HighEA	Type 2 Diabetes	0.573139	0.00769482	< 2.2E-308	1.77383	1.74728	1.80078	NA	NA
FinnGen	HighEA	Gout	0.494508	0.0199788	2.97899e-135	1.63969	1.57673	1.70517	NA	NA
FinnGen	HighEA	Rheumatoid Arthritis	0.492598	0.019283	6.11763e-144	1.63656	1.57586	1.6996	NA	NA
FinnGen	HighEA	* Colorectal Cancer	0.435	0.0205026	6.67892e-100	1.54496	1.48411	1.60831	NA	NA
FinnGen	HighEA	Asthma	0.311062	0.0101205	1.89263e-207	1.36487	1.33807	1.39222	NA	NA
FinnGen	HighEA	Coronary Heart Disease	0.365324	0.0103302	5.96277e-274	1.44098	1.4121	1.47045	NA	NA
FinnGen	HighEA	Knee Osteoarthritis	0.280444	0.00810716	3.31295e-262	1.32372	1.30285	1.34492	NA	NA
FinnGen	HighEA	Skin Melanoma	0.293298	0.0264657	1.5304e-28	1.34084	1.27306	1.41223	NA	NA
FinnGen	HighEA	Lung Cancer	0.205964	0.0348403	3.38666e-09	1.22871	1.14761	1.31554	NA	NA
FinnGen	HighEA	Major Depression	0.211923	0.00939735	1.30111e-112	1.23605	1.2135	1.25903	NA	NA
FinnGen	HighEA	Epilepsy	0.0472772	0.0223564	0.0344552	1.04841	1.00347	1.09537	NA	NA
FinnGen	HighEA	Alcohol Use Disorder	0.0448102	0.0160161	0.00514483	1.04583	1.01351	1.07918	NA	NA
FinnGen	HighEA	Prostate Cancer	0.60702	0.0139859	< 2.2E-308	1.83495	1.78534	1.88595	NA	NA
FinnGen	HighEA	Breast Cancer	0.479993	0.0108787	< 2.2E-308	1.61606	1.58197	1.65089	NA	NA
UK Biobank	LowEA	Type 1 Diabetes	0.788189	0.0462352	3.65671e-65	2.19941	2.00886	2.40803	NA	NA
UK Biobank	LowEA	Gout	0.560568	0.0145979	1.28457067918724e-322	1.75167	1.70226	1.80251	NA	NA
UK Biobank	LowEA	Rheumatoid Arthritis	0.757157	0.0420942	2.45417e-72	2.13221	1.96335	2.31558	NA	NA
UK Biobank	LowEA	Epilepsy	0.0881987	0.0183861	1.61045e-06	1.09221	1.05355	1.13228	NA	NA
UK Biobank	LowEA	Alcohol Use Disorder	0.079411	0.0146343	5.75199e-08	1.08265	1.05204	1.11415	NA	NA
UK Biobank	LowEA	Prostate Cancer	0.566093	0.0114783	< 2.2E-308	1.76137	1.72219	1.80145	NA	NA
UK Biobank	LowEA	Breast Cancer	0.446498	0.0102319	< 2.2E-308	1.56283	1.5318	1.59449	NA	NA
UK Biobank	HighEA	Type 1 Diabetes	0.829877	0.0515003	2.033e-58	2.29304	2.07288	2.53658	NA	NA
UK Biobank	HighEA	Gout	0.587129	0.0215868	6.7728e-163	1.79882	1.7243	1.87656	NA	NA
UK Biobank	HighEA	Rheumatoid Arthritis	0.755914	0.0677295	6.3433e-29	2.12956	1.86482	2.43187	NA	NA
UK Biobank	HighEA	Epilepsy	0.105747	0.0257604	4.04308e-05	1.11154	1.05681	1.1691	NA	NA
UK Biobank	HighEA	Alcohol Use Disorder	0.0546161	0.0216989	0.0118359	1.05614	1.01216	1.10202	NA	NA
UK Biobank	HighEA	Prostate Cancer	0.608989	0.0137361	< 2.2E-308	1.83857	1.78973	1.88874	NA	NA
UK Biobank	HighEA	Breast Cancer	0.455112	0.0130887	6.60493e-265	1.57635	1.53643	1.61731	NA	NA
Generation Scotland	LowEA	Type 1 Diabetes	0.80247	0.212357	0.000157538	2.23104	1.47146	3.38272	NA	NA
Generation Scotland	LowEA	Type 2 Diabetes	0.649859	0.0496396	3.67974e-39	1.91527	1.73771	2.11098	NA	NA
Generation Scotland	LowEA	Asthma	0.51302	0.0491918	1.82843e-25	1.67033	1.51681	1.83939	NA	NA
Generation Scotland	LowEA	Coronary Heart Disease	0.355181	0.0336788	5.29286e-26	1.42644	1.33532	1.52377	NA	NA
Generation Scotland	LowEA	Hip Osteoarthritis	0.430342	0.0542112	2.05068e-15	1.53778	1.38277	1.71017	NA	NA
Generation Scotland	LowEA	Knee Osteoarthritis	0.393792	0.0544535	4.76962e-13	1.48259	1.33251	1.64958	NA	NA
Generation Scotland	LowEA	Skin Melanoma	0.408578	0.164322	0.0129024	1.50468	1.09037	2.07641	NA	NA
Generation Scotland	LowEA	Lung Cancer	0.123327	0.0984642	0.210387	1.13125	0.932711	1.37206	NA	NA
Generation Scotland	LowEA	Major Depression	0.370456	0.0837515	9.72141e-06	1.4484	1.22913	1.70678	NA	NA
Generation Scotland	LowEA	Any Cancer	0.134227	0.0291416	4.10409e-06	1.14365	1.08016	1.21088	NA	NA
Generation Scotland	LowEA	Epilepsy	0.0515794	0.115413	0.65494	1.05293	0.839771	1.3202	NA	NA
Generation Scotland	LowEA	Appendicitis	0.065745	0.0981394	0.502912	1.06795	0.881082	1.29446	NA	NA
Generation Scotland	LowEA	Alcohol Use Disorder	0.016091	0.0799589	0.840511	1.01622	0.868814	1.18864	NA	NA
Generation Scotland	LowEA	Prostate Cancer	0.545031	0.0804287	1.23064e-11	1.72466	1.47314	2.01913	NA	NA
Generation Scotland	LowEA	Breast Cancer	0.512664	0.0554197	2.23281e-20	1.66973	1.49787	1.86132	NA	NA
Generation Scotland	HighEA	Type 1 Diabetes	0.806627	0.314077	0.0102215	2.24034	1.21052	4.14626	NA	NA
Generation Scotland	HighEA	Type 2 Diabetes	0.894627	0.120887	1.35648e-13	2.44642	1.93033	3.10049	NA	NA
Generation Scotland	HighEA	Asthma	0.735696	0.0902249	3.51993e-16	2.08693	1.74868	2.49063	NA	NA
Generation Scotland	HighEA	Coronary Heart Disease	0.36979	0.0722669	3.10431e-07	1.44743	1.25627	1.66768	NA	NA
Generation Scotland	HighEA	Hip Osteoarthritis	0.455699	0.0937763	1.17725e-06	1.57728	1.31246	1.89553	NA	NA
Generation Scotland	HighEA	Knee Osteoarthritis	0.544858	0.0983274	3.00302e-08	1.72436	1.42211	2.09086	NA	NA
Generation Scotland	HighEA	Skin Melanoma	0.251884	0.203182	0.215087	1.28645	0.86386	1.91576	NA	NA
Generation Scotland	HighEA	Lung Cancer	0.148132	0.241381	0.539422	1.15967	0.722552	1.86122	NA	NA
Generation Scotland	HighEA	Major Depression	0.630471	0.157283	6.11043e-05	1.87849	1.38016	2.55676	NA	NA
Generation Scotland	HighEA	Any Cancer	0.141061	0.0469974	0.00268691	1.15149	1.05017	1.2626	NA	NA
Generation Scotland	HighEA	Epilepsy	-0.169989	0.201425	0.398707	0.843674	0.568489	1.25207	NA	NA
Generation Scotland	HighEA	Appendicitis	0.564192	0.147447	0.000130027	1.75803	1.3168	2.34711	NA	NA
Generation Scotland	HighEA	Alcohol Use Disorder	0.194045	0.197102	0.324874	1.21415	0.825087	1.78668	NA	NA
Generation Scotland	HighEA	Prostate Cancer	0.711354	0.128153	2.84307e-08	2.03675	1.58436	2.61831	NA	NA
Generation Scotland	HighEA	Breast Cancer	0.45246	0.102061	9.28356e-06	1.57218	1.28714	1.92033	NA	NA

## Sheet: TableS9
Biobank	Test	Phenotype	Beta	SE	Pval	HR	Cineg	Cipos	QHet	HetPval
FE meta-analysis	high educational attainment	Type 1 Diabetes	-0.00715749	0.0623349	0.908585	0.992868	0.878681	1.12189	8.52639	0.0140772
FE meta-analysis	high educational attainment	Gout	-0.283848	0.0195211	6.6999e-48	0.752881	0.724619	0.782245	11.3123	0.000769934
FE meta-analysis	high educational attainment	Asthma	-0.316439	0.0130328	3.17504e-130	0.72874	0.71036	0.747595	0.560448	0.45408
FE meta-analysis	high educational attainment	Coronary Heart Disease	-0.315676	0.0121991	1.2078e-147	0.729295	0.712065	0.746943	4.21715	0.0400173
FE meta-analysis	high educational attainment	Hip Osteoarthritis	-0.168555	0.0146053	8.22896e-31	0.844885	0.821042	0.86942	1.51063	0.219044
FE meta-analysis	high educational attainment	Knee Osteoarthritis	-0.279054	0.0100775	8.99112e-169	0.756499	0.741704	0.77159	2.9813	0.0842316
FE meta-analysis	high educational attainment	Skin Melanoma	0.349146	0.0372385	6.85561e-21	1.41786	1.31806	1.52521	0.152436	0.696218
FE meta-analysis	high educational attainment	Lung Cancer	-0.535468	0.0397954	2.85643e-41	0.585395	0.54147	0.632883	0.634547	0.425692
FE meta-analysis	high educational attainment	Major Depression	-0.309675	0.0121289	8.71419e-144	0.733686	0.71645	0.751336	1.26296	0.261092
FE meta-analysis	high educational attainment	Any Cancer	0.102717	0.00721172	4.95111e-46	1.10818	1.09262	1.12395	1.39576	0.237435
FE meta-analysis	high educational attainment	Epilepsy	-0.243197	0.0199786	4.3379e-34	0.784117	0.754006	0.815431	1.98144	0.371309
FE meta-analysis	high educational attainment	Appendicitis	0.0114143	0.0175231	0.514795	1.01148	0.97733	1.04682	0.949586	0.329825
FE meta-analysis	high educational attainment	Type 2 Diabetes	-0.356801	0.00978225	2.82974e-291	0.699912	0.68662	0.713461	12.8163	0.000343621
FE meta-analysis	high educational attainment	Rheumatoid Arthritis	-0.34022	0.0253306	3.96806e-41	0.711613	0.677146	0.747835	0.545585	0.460127
FE meta-analysis	high educational attainment	Alcohol Use Disorder	-0.522311	0.0152462	3.25803e-257	0.593148	0.575686	0.61114	55.8526	7.44339e-13
FE meta-analysis	high educational attainment	Prostate Cancer	0.11172	0.0143458	6.82634e-15	1.1182	1.0872	1.15009	18.6364	8.9777e-05
FE meta-analysis	high educational attainment	Breast Cancer	0.161076	0.0120855	1.59058e-40	1.17477	1.14727	1.20293	65.8733	4.96349e-15
FE meta-analysis	PRS	Type 1 Diabetes	0.687717	0.0315265	1.71009e-105	1.98917	1.86998	2.11596	9.64051	0.00806472
FE meta-analysis	PRS	Gout	0.498004	0.00951746	< 2.2E-308	1.64543	1.61502	1.67642	32.2982	1.32238e-08
FE meta-analysis	PRS	Asthma	0.260282	0.00687643	< 2.2E-308	1.2973	1.27993	1.3149	27.2256	1.81042e-07
FE meta-analysis	PRS	Coronary Heart Disease	0.326576	0.0057087	< 2.2E-308	1.38621	1.37079	1.40181	0.803455	0.370062
FE meta-analysis	PRS	Hip Osteoarthritis	0.30218	0.00761183	< 2.2E-308	1.3528	1.33277	1.37314	5.49514	0.0190694
FE meta-analysis	PRS	Knee Osteoarthritis	0.251259	0.00531345	< 2.2E-308	1.28564	1.27232	1.2991	7.03963	0.00797256
FE meta-analysis	PRS	Skin Melanoma	0.332859	0.0227761	2.27327e-48	1.39495	1.33405	1.45863	0.154162	0.694589
FE meta-analysis	PRS	Lung Cancer	0.198506	0.0155406	2.30902e-37	1.21958	1.18299	1.2573	0.403222	0.52543
FE meta-analysis	PRS	Major Depression	0.204307	0.00696503	3.90925e-189	1.22667	1.21004	1.24354	3.94915	0.046895
FE meta-analysis	PRS	Any Cancer	0.119342	0.00416861	2.94251e-180	1.12676	1.11759	1.136	0.444131	0.505135
FE meta-analysis	PRS	Epilepsy	0.0705111	0.0111238	2.3161e-10	1.07306	1.04991	1.09671	1.63714	0.441063
FE meta-analysis	PRS	Appendicitis	0.0747857	0.0102648	3.20075e-13	1.07765	1.05619	1.09955	0.00260142	0.959322
FE meta-analysis	PRS	Type 2 Diabetes	0.498005	0.00478744	< 2.2E-308	1.64544	1.63007	1.66095	9.28446	0.00231106
FE meta-analysis	PRS	Rheumatoid Arthritis	0.483001	0.0118397	< 2.2E-308	1.62093	1.58375	1.65899	46.1778	1.07992e-11
FE meta-analysis	PRS	Alcohol Use Disorder	0.0598265	0.00768907	7.21096e-15	1.06165	1.04577	1.07777	4.1626	0.124768
FE meta-analysis	PRS	Prostate Cancer	0.606021	0.00751799	< 2.2E-308	1.83312	1.80631	1.86034	24.5281	4.71835e-06
FE meta-analysis	PRS	Breast Cancer	0.455262	0.00702902	< 2.2E-308	1.57659	1.55501	1.59846	2.11494	0.347334
FE meta-analysis	EAxPRS	Type 1 Diabetes	0.134296	0.0484455	0.00556963	1.14373	1.04013	1.25765	3.47577	0.175892
FE meta-analysis	EAxPRS	Gout	0.0354957	0.0174449	0.0418782	1.03613	1.0013	1.07217	0.292349	0.588719
FE meta-analysis	EAxPRS	Asthma	0.0624033	0.0121602	2.87015e-07	1.06439	1.03932	1.09006	2.64464	0.1039
FE meta-analysis	EAxPRS	Coronary Heart Disease	0.0427905	0.0113998	0.000174307	1.04372	1.02066	1.0673	0.217478	0.640968
FE meta-analysis	EAxPRS	Hip Osteoarthritis	0.0613138	0.013572	6.25273e-06	1.06323	1.03532	1.0919	0.0158704	0.89975
FE meta-analysis	EAxPRS	Knee Osteoarthritis	0.0309615	0.00964095	0.00132065	1.03145	1.01214	1.05112	1.02731	0.310791
FE meta-analysis	EAxPRS	Skin Melanoma	-0.0403885	0.0347884	0.245651	0.960416	0.897113	1.02819	0.088267	0.766392
FE meta-analysis	EAxPRS	Lung Cancer	0.00915904	0.0376259	0.807677	1.0092	0.937454	1.08644	0.0502901	0.822559
FE meta-analysis	EAxPRS	Major Depression	0.00944902	0.0116051	0.415523	1.00949	0.986791	1.03272	1.8635	0.172221
FE meta-analysis	EAxPRS	Any Cancer	0.0250135	0.00697336	0.000334492	1.02533	1.01141	1.03944	0.245915	0.619966
FE meta-analysis	EAxPRS	Epilepsy	0.00482227	0.0194087	0.803779	1.00483	0.967327	1.0438	0.837302	0.657934
FE meta-analysis	EAxPRS	Appendicitis	0.00941215	0.0167828	0.57492	1.00946	0.976791	1.04321	8.11294	0.00439505
FE meta-analysis	EAxPRS	Type 2 Diabetes	0.0826464	0.00894153	2.39717e-20	1.08616	1.06729	1.10536	1.74096	0.187017
FE meta-analysis	EAxPRS	Rheumatoid Arthritis	0.0315505	0.0219939	0.151427	1.03205	0.988509	1.07752	0.147671	0.700771
FE meta-analysis	EAxPRS	Alcohol Use Disorder	-0.0147196	0.0148972	0.323113	0.985388	0.957032	1.01458	2.33017	0.311896
FE meta-analysis	EAxPRS	Prostate Cancer	0.0117643	0.0122612	0.33732	1.01183	0.987807	1.03644	9.01967	0.0110003
FE meta-analysis	EAxPRS	Breast Cancer	0.013387	0.0108968	0.219247	1.01348	0.992061	1.03536	0.814995	0.665313
FinnGen	high educational attainment	Type 1 Diabetes	-0.188834	0.088841	0.0335424	0.827924	0.695615	0.985399	NA	NA
FinnGen	high educational attainment	Gout	-0.224972	0.0262201	9.47444e-18	0.798538	0.758538	0.840648	NA	NA
FinnGen	high educational attainment	* Atrial Fibrillation	-0.232747	0.0111843	3.49815e-96	0.792354	0.775174	0.809915	NA	NA
FinnGen	high educational attainment	* Colorectal Cancer	0.105209	0.0282816	0.000199176	1.11094	1.05104	1.17426	NA	NA
FinnGen	high educational attainment	Asthma	-0.315368	0.013111	7.62097e-128	0.72952	0.711012	0.748509	NA	NA
FinnGen	high educational attainment	Coronary Heart Disease	-0.312019	0.0123284	2.53904e-141	0.731967	0.714493	0.749869	NA	NA
FinnGen	high educational attainment	Hip Osteoarthritis	-0.170801	0.0147192	3.93422e-31	0.842989	0.819017	0.867663	NA	NA
FinnGen	high educational attainment	Knee Osteoarthritis	-0.280515	0.0101129	2.4164e-169	0.755394	0.740569	0.770516	NA	NA
FinnGen	high educational attainment	Skin Melanoma	0.347205	0.037569	2.42392e-20	1.41511	1.31465	1.52324	NA	NA
FinnGen	high educational attainment	Lung Cancer	-0.530375	0.0403056	1.51411e-39	0.588384	0.543692	0.63675	NA	NA
FinnGen	high educational attainment	Major Depression	-0.308885	0.0121493	1.36465e-142	0.734265	0.716988	0.75196	NA	NA
FinnGen	high educational attainment	Any Cancer	0.103832	0.00727324	3.09173e-46	1.10941	1.09371	1.12534	NA	NA
FinnGen	high educational attainment	Epilepsy	-0.265574	0.0261614	3.26721e-24	0.766766	0.728441	0.807107	NA	NA
FinnGen	high educational attainment	Appendicitis	0.0129718	0.0175958	0.460994	1.01306	0.978714	1.0486	NA	NA
FinnGen	high educational attainment	Type 2 Diabetes	-0.354693	0.00979996	7.75754e-287	0.701389	0.688045	0.714991	NA	NA
FinnGen	high educational attainment	Rheumatoid Arthritis	-0.335307	0.0261895	1.57539e-37	0.715119	0.679337	0.752784	NA	NA
FinnGen	high educational attainment	Alcohol Use Disorder	-0.600517	0.0188955	1.18934e-221	0.548528	0.528585	0.569223	NA	NA
FinnGen	high educational attainment	Prostate Cancer	0.173194	0.0202322	1.12586e-17	1.1891	1.14287	1.2372	NA	NA
FinnGen	high educational attainment	Breast Cancer	0.251045	0.0164192	8.95088e-53	1.28537	1.24466	1.3274	NA	NA
FinnGen	EAxPGS	Type 1 Diabetes	0.228059	0.069831	0.00109129	1.25616	1.09548	1.44041	NA	NA
FinnGen	EAxPGS	Gout	0.0440189	0.023512	0.0611804	1.045	0.997938	1.09429	NA	NA
FinnGen	EAxPGS	* Atrial Fibrillation	0.094818	0.0101109	6.73684e-21	1.09946	1.07789	1.12146	NA	NA
FinnGen	EAxPGS	* Colorectal Cancer	0.00995414	0.0254997	0.696269	1.01	0.960766	1.06177	NA	NA
FinnGen	EAxPGS	Asthma	0.0599489	0.0122535	9.96111e-07	1.06178	1.03659	1.08759	NA	NA
FinnGen	EAxPGS	Coronary Heart Disease	0.0435812	0.0115252	0.000155966	1.04454	1.02121	1.06841	NA	NA
FinnGen	EAxPGS	Hip Osteoarthritis	0.0615339	0.013684	6.89933e-06	1.06347	1.03532	1.09237	NA	NA
FinnGen	EAxPGS	Knee Osteoarthritis	0.03009	0.00967922	0.001879	1.03055	1.01118	1.05028	NA	NA
FinnGen	EAxPGS	Skin Melanoma	-0.0390325	0.0350865	0.265939	0.961719	0.897806	1.03018	NA	NA
FinnGen	EAxPGS	Lung Cancer	0.010477	0.0380821	0.783227	1.01053	0.937852	1.08884	NA	NA
FinnGen	EAxPGS	Major Depression	0.00841657	0.0116297	0.469243	1.00845	0.985726	1.0317	NA	NA
FinnGen	EAxPGS	Any Cancer	0.0254616	0.00703165	0.000293473	1.02579	1.01175	1.04002	NA	NA
FinnGen	EAxPGS	Epilepsy	-0.000786241	0.0250444	0.974955	0.999214	0.951351	1.04949	NA	NA
FinnGen	EAxPGS	Appendicitis	0.00470047	0.0168642	0.780455	1.00471	0.972045	1.03848	NA	NA
FinnGen	EAxPGS	Type 2 Diabetes	0.0818263	0.0089631	6.8979e-20	1.08527	1.06637	1.1045	NA	NA
FinnGen	EAxPGS	Rheumatoid Arthritis	0.033985	0.0228882	0.137589	1.03457	0.989184	1.08204	NA	NA
FinnGen	EAxPGS	Alcohol Use Disorder	-0.00354535	0.0183522	0.846815	0.996461	0.961256	1.03296	NA	NA
FinnGen	EAxPGS	Prostate Cancer	-0.022117	0.0169897	0.192988	0.978126	0.946091	1.01124	NA	NA
FinnGen	EAxPGS	Breast Cancer	0.0186191	0.0146178	0.20276	1.01879	0.990019	1.0484	NA	NA
FinnGen	PGS	Type 1 Diabetes	0.591365	0.0442453	9.60771e-41	1.80645	1.6564	1.9701	NA	NA
FinnGen	PGS	Gout	0.45144	0.0125584	5.58656e-283	1.57057	1.53239	1.60971	NA	NA
FinnGen	PGS	* Atrial Fibrillation	0.330274	0.00556111	< 2.2E-308	1.39135	1.37627	1.4066	NA	NA
FinnGen	PGS	* Colorectal Cancer	0.424586	0.0154453	2.33299e-166	1.52896	1.48337	1.57595	NA	NA
FinnGen	PGS	Asthma	0.255186	0.00694544	1.5909e-295	1.2907	1.27325	1.30839	NA	NA
FinnGen	PGS	Coronary Heart Disease	0.325696	0.00579261	< 2.2E-308	1.38499	1.36936	1.40081	NA	NA
FinnGen	PGS	Hip Osteoarthritis	0.299649	0.00768803	< 2.2E-308	1.34938	1.3292	1.36987	NA	NA
FinnGen	PGS	Knee Osteoarthritis	0.249869	0.00533923	< 2.2E-308	1.28386	1.27049	1.29736	NA	NA
FinnGen	PGS	Skin Melanoma	0.331585	0.0230063	4.30026e-47	1.39317	1.33175	1.45743	NA	NA
FinnGen	PGS	Lung Cancer	0.200095	0.0157408	5.0803e-37	1.22152	1.18441	1.25979	NA	NA
FinnGen	PGS	Major Depression	0.20315	0.00698931	9.72232e-186	1.22526	1.20859	1.24216	NA	NA
FinnGen	PGS	Any Cancer	0.118939	0.00421231	2.11135e-175	1.1263	1.11704	1.13564	NA	NA
FinnGen	PGS	Epilepsy	0.059959	0.0141318	2.20706e-05	1.06179	1.03279	1.09161	NA	NA
FinnGen	PGS	Appendicitis	0.0748414	0.0103228	4.16485e-13	1.07771	1.05613	1.09974	NA	NA
FinnGen	PGS	Type 2 Diabetes	0.496592	0.00480986	< 2.2E-308	1.64311	1.62769	1.65868	NA	NA
FinnGen	PGS	Rheumatoid Arthritis	0.459389	0.0123391	2.19818e-303	1.58311	1.54528	1.62186	NA	NA
FinnGen	PGS	Alcohol Use Disorder	0.0506046	0.0091166	2.84336e-08	1.05191	1.03328	1.07087	NA	NA
FinnGen	PGS	Prostate Cancer	0.638904	0.0100354	< 2.2E-308	1.8944	1.85751	1.93203	NA	NA
FinnGen	PGS	Breast Cancer	0.461832	0.00984469	< 2.2E-308	1.58698	1.55665	1.6179	NA	NA
UK Biobank	high educational attainment	Type 1 Diabetes	0.179305	0.0895518	0.0452586	1.19638	1.00379	1.42593	NA	NA
UK Biobank	high educational attainment	Gout	-0.357067	0.0292401	2.69637e-34	0.699726	0.660752	0.740998	NA	NA
UK Biobank	high educational attainment	Rheumatoid Arthritis	-0.411465	0.0997245	3.69101e-05	0.662679	0.545026	0.805728	NA	NA
UK Biobank	high educational attainment	Epilepsy	-0.209948	0.031213	1.74046e-11	0.810627	0.762522	0.861766	NA	NA
UK Biobank	high educational attainment	Alcohol Use Disorder	-0.367854	0.0260177	2.1962e-45	0.692219	0.657805	0.728433	NA	NA
UK Biobank	high educational attainment	Prostate Cancer	0.0489333	0.0204833	0.0168971	1.05015	1.00883	1.09317	NA	NA
UK Biobank	high educational attainment	Breast Cancer	0.0562952	0.0180583	0.00182447	1.05791	1.02112	1.09602	NA	NA
UK Biobank	EAxPGS	Type 1 Diabetes	0.0472057	0.068897	0.493241	1.04834	0.915917	1.1999	NA	NA
UK Biobank	EAxPGS	Gout	0.0250572	0.0260199	0.335546	1.02537	0.974393	1.07902	NA	NA
UK Biobank	EAxPGS	Rheumatoid Arthritis	0.00220918	0.0794586	0.977819	1.00221	0.857678	1.1711	NA	NA
UK Biobank	EAxPGS	Epilepsy	0.0167734	0.0309922	0.588359	1.01691	0.956983	1.0806	NA	NA
UK Biobank	EAxPGS	Alcohol Use Disorder	-0.039918	0.0257126	0.12055	0.960868	0.913644	1.01053	NA	NA
UK Biobank	EAxPGS	Prostate Cancer	0.046713	0.0178507	0.00887384	1.04782	1.0118	1.08513	NA	NA
UK Biobank	EAxPGS	Breast Cancer	0.00854506	0.016515	0.604869	1.00858	0.976458	1.04176	NA	NA
UK Biobank	PGS	Type 1 Diabetes	0.786193	0.0461201	3.70148e-65	2.19503	2.00531	2.40269	NA	NA
UK Biobank	PGS	Gout	0.560834	0.0145879	2.47032822920623e-323	1.75213	1.70275	1.80295	NA	NA
UK Biobank	PGS	Rheumatoid Arthritis	0.757149	0.0420444	1.67736e-72	2.13219	1.96353	2.31533	NA	NA
UK Biobank	PGS	Epilepsy	0.0888867	0.0182625	1.13212e-06	1.09296	1.05453	1.13279	NA	NA
UK Biobank	PGS	Alcohol Use Disorder	0.0846174	0.0145506	6.0495e-09	1.0883	1.0577	1.11978	NA	NA
UK Biobank	PGS	Prostate Cancer	0.564358	0.0114658	< 2.2E-308	1.75832	1.71925	1.79828	NA	NA
UK Biobank	PGS	Breast Cancer	0.446397	0.0102083	< 2.2E-308	1.56267	1.53172	1.59425	NA	NA
Generation Scotland	high educational attainment	Type 1 Diabetes	-0.0461831	0.409499	0.910205	0.954867	0.427934	2.13063	NA	NA
Generation Scotland	high educational attainment	Type 2 Diabetes	-0.938538	0.162791	8.15228e-09	0.391199	0.284335	0.538228	NA	NA
Generation Scotland	high educational attainment	Asthma	-0.405385	0.119524	0.000694734	0.66672	0.527478	0.842719	NA	NA
Generation Scotland	high educational attainment	Coronary Heart Disease	-0.487296	0.0844573	7.93945e-09	0.614285	0.520571	0.72487	NA	NA
Generation Scotland	high educational attainment	Hip Osteoarthritis	-0.0250962	0.117631	0.831056	0.975216	0.774414	1.22809	NA	NA
Generation Scotland	high educational attainment	Knee Osteoarthritis	-0.0719114	0.120391	0.550295	0.930613	0.735009	1.17827	NA	NA
Generation Scotland	high educational attainment	Skin Melanoma	0.458033	0.281365	0.103546	1.58096	0.9108	2.74422	NA	NA
Generation Scotland	high educational attainment	Lung Cancer	-0.732787	0.250883	0.00349092	0.480568	0.293902	0.78579	NA	NA
Generation Scotland	high educational attainment	Major Depression	-0.544833	0.209602	0.00933938	0.579938	0.384564	0.874571	NA	NA
Generation Scotland	high educational attainment	Any Cancer	0.0376268	0.0555648	0.498298	1.03834	0.931203	1.15781	NA	NA
Generation Scotland	high educational attainment	Epilepsy	-0.323558	0.236877	0.17196	0.72357	0.454831	1.15109	NA	NA
Generation Scotland	high educational attainment	Appendicitis	-0.175795	0.192912	0.362153	0.83879	0.574707	1.22422	NA	NA
Generation Scotland	high educational attainment	Alcohol Use Disorder	-0.902989	0.204103	9.68053e-06	0.405356	0.271709	0.604741	NA	NA
Generation Scotland	high educational attainment	Prostate Cancer	0.0955549	0.174927	0.58489	1.10027	0.78091	1.55023	NA	NA
Generation Scotland	high educational attainment	Breast Cancer	-0.0146525	0.118987	0.901994	0.985454	0.780467	1.24428	NA	NA
Generation Scotland	EAxPGS	Type 1 Diabetes	0.0491209	0.310927	0.874471	1.05035	0.571047	1.93194	NA	NA
Generation Scotland	EAxPGS	Type 2 Diabetes	0.252382	0.128951	0.0503246	1.28709	0.999643	1.65718	NA	NA
Generation Scotland	EAxPGS	Asthma	0.221736	0.0987283	0.0247089	1.24824	1.02863	1.51473	NA	NA
Generation Scotland	EAxPGS	Coronary Heart Disease	0.00704945	0.0774838	0.927509	1.00707	0.865181	1.17224	NA	NA
Generation Scotland	EAxPGS	Hip Osteoarthritis	0.0480316	0.106302	0.651385	1.0492	0.851873	1.29224	NA	NA
Generation Scotland	EAxPGS	Knee Osteoarthritis	0.140526	0.108527	0.195374	1.15088	0.93036	1.42367	NA	NA
Generation Scotland	EAxPGS	Skin Melanoma	-0.119163	0.26742	0.655884	0.887663	0.525557	1.49926	NA	NA
Generation Scotland	EAxPGS	Lung Cancer	-0.0448596	0.243802	0.854013	0.956132	0.592916	1.54185	NA	NA
Generation Scotland	EAxPGS	Major Depression	0.252534	0.178449	0.157021	1.28728	0.907357	1.82629	NA	NA
Generation Scotland	EAxPGS	Any Cancer	-0.00167395	0.0542663	0.975392	0.998327	0.897597	1.11036	NA	NA
Generation Scotland	EAxPGS	Epilepsy	-0.17756	0.228255	0.436626	0.837311	0.535298	1.30972	NA	NA
Generation Scotland	EAxPGS	Appendicitis	0.494403	0.171098	0.00385737	1.63952	1.17241	2.29274	NA	NA
Generation Scotland	EAxPGS	Alcohol Use Disorder	0.187665	0.202482	0.354018	1.20643	0.811239	1.79414	NA	NA
Generation Scotland	EAxPGS	Prostate Cancer	0.168858	0.142836	0.237132	1.18395	0.894854	1.56645	NA	NA
Generation Scotland	EAxPGS	Breast Cancer	-0.0758696	0.115141	0.509941	0.926937	0.739677	1.1616	NA	NA
Generation Scotland	PGS	Type 1 Diabetes	0.803778	0.199317	5.51505e-05	2.23397	1.51153	3.30169	NA	NA
Generation Scotland	PGS	Type 2 Diabetes	0.648555	0.0496399	< 2.2E-308	1.91278	1.73544	2.10823	NA	NA
Generation Scotland	PGS	Asthma	0.512907	0.0489018	< 2.2E-308	1.67014	1.5175	1.83814	NA	NA
Generation Scotland	PGS	Coronary Heart Disease	0.356311	0.0336608	< 2.2E-308	1.42805	1.33688	1.52544	NA	NA
Generation Scotland	PGS	Hip Osteoarthritis	0.427971	0.0541986	2.88658e-15	1.53414	1.37953	1.70608	NA	NA
Generation Scotland	PGS	Knee Osteoarthritis	0.3942	0.0541357	3.29625e-13	1.4832	1.33389	1.64922	NA	NA
Generation Scotland	PGS	Skin Melanoma	0.395601	0.161413	0.0142515	1.48528	1.08246	2.03799	NA	NA
Generation Scotland	PGS	Lung Cancer	0.137225	0.0977493	0.160366	1.14709	0.947091	1.38931	NA	NA
Generation Scotland	PGS	Major Depression	0.369902	0.0836194	9.7054e-06	1.44759	1.22877	1.70539	NA	NA
Generation Scotland	PGS	Any Cancer	0.138478	0.0290147	1.81784e-06	1.14852	1.08503	1.21573	NA	NA
Generation Scotland	PGS	Epilepsy	0.0407646	0.114781	0.722477	1.04161	0.831767	1.30439	NA	NA
Generation Scotland	PGS	Appendicitis	0.0698703	0.0969169	0.470952	1.07237	0.886847	1.2967	NA	NA
Generation Scotland	PGS	Alcohol Use Disorder	0.0212744	0.0792712	0.788411	1.0215	0.874508	1.19321	NA	NA
Generation Scotland	PGS	Prostate Cancer	0.544765	0.0798913	9.17877e-12	1.7242	1.4743	2.01647	NA	NA
Generation Scotland	PGS	Breast Cancer	0.508267	0.0553968	< 2.2E-308	1.66241	1.49136	1.85307	NA	NA

[truncated: 26 more sheets: TableS10, TableS11, TableS12, TableS13, TableS14, TableS15, TableS16, TableS17, TableS18, TableS19, TableS20, TableS21, TableS22, TableS23, TableS24, TableS25, TableS26, TableS27, TableS28, TableS29 …]
